# Supplementary material for: Shared and distinct mechanisms of UBA1 inactivation across different diseases
Source: EMBO J. 2024 Feb 15;43(10):1919–46. doi: 10.1038/s44318-024-00046-z (PMC11099125; doi:10.1038/s44318-024-00046-z)
Supplement: Supplementary file 1 — Table EV1 [file 44318_2024_46_MOESM1_ESM.xlsx]

## Sheet: Table EV1
Patient ID (paper):	1	2	3	4	5	6
UBA1 Mutation	p.Ala478Ser	p.Ala478Ser	p.Asp506Asn	p.Asp506Gly	p.Met41Val; p.Ala478Ser	p.Tyr55His
VAF	0.37	0.59	~50%	~75%	21%, 5%	~50%
Sex	M	M	M	M	M	M
Principal Diagnoses:	Sweets syndrome	Inflammatory disease	Giant Cell Arteritis	UCTD/MDS	polyarticular inflammatory arthritis	MDS, Histiocytoid Sweets
Sample	Blood	Blood	Blood	blood	blood	blood
Demographics:
Age (year)	76	68	82	71	83	74
Age of disease onset (year)	73	66	78	63	81	72
Deceased	N	N	N	Y	N	N
Labs:
CRP (max) (mg/dL)	10	20	94.9	285	73	49
ESR (max) (mm/h)	NA	NA	51	120		30
MCV (max) (fL)	98	101	106.6	113	101.8	102.5
Anemia (Y/N)	Y	Y	Y	Y	Y	Y
Paraprotein (Y/N)	N	N	Y	N	Y	N
Other key lab findings	Platelets 121 x10^9/L	Platelets 113 x10^9/L	N	Platelets 65 x10^9/L, LDH 723 U/L	No	N
Clinical:
Fevers (y/n)	N	Y	Y	Y	Y	Y
Skin Involvement (y/n)	Y	Y	N	Y	Y	Y
Pulmonary infiltrate (y/n)	N	N	N	Y (cavitary/COP)	Y (GGO)	N
Vasculitis (y/n)	N	N	Y	Y	N	Y
Ear/Nose chondritis (y/n)	N	N	N	N	Y	N
Venous Thromboembolism (y/n)	N	N	N	N	N	N
Macrocytic anemia (y/n)	N	Y	Y	Y	Y	Y
Other key clinical findings:	Sweet	erythema nodosa, arthralgia		lymphadenopathy, mesenenteric panniculitis, serositis,myalgias	Recurrrent infections, oropharyngeal dysphagia
Bone Marrow Features:
Cellularity (hypo, hyper, normo)	Hypo	Hyper	NA	Hyper	Hyper	Hyper
Dysplasia (y/n, which lineages)	Y, all lineage	Y, all lineage	NA	Y, all lineage	Y	Y, all lineage
Bone marrow vacuoles (y/n)	Y	N	NA	No	Y	Y
Bone marrow diagnosis	MDS-MLD	MDS-MLD	NA	MDS	None	MDS-MLD
Treatment History (drug and effect):
Glucocorticoids (Y/N)	Y, GC dependency	Y, GC dependency	Y, GC depedency	Y, GC depedency	Y, GC dependency	Y, GC dependency
Synthetic DMARDs (Y/N)	N	N	N	MTX (NR), HCQ (NR)	N	N
Biological DMARDs (Y/N)	Anakinra (R)	N	Y, TCZ (PR)	Anakinra (PR), Rituximab (NR)	N	N
Other	N	N	N	N	N	Azacytidine (R)

## Sheet: legend
Table EV1: Detalied patient information.
UCTD= undifferentiated connective tissue disease
GGO= ground glass opacities
COP= crytpogenic organizing pneumonia
MDS= myelodysplastic syndrome
MTX= methorexate
HCQ= hydroxychloroquine
NR= no response
PR= partial response
R= response
