# Supplementary material for: Shared and distinct mechanisms of UBA1 inactivation across different diseases
Source: EMBO J. 2024 Feb 15;43(10):1919–46. doi: 10.1038/s44318-024-00046-z (PMC11099125; doi:10.1038/s44318-024-00046-z)
Supplement: Supplementary file 2 — Table EV2 [file 44318_2024_46_MOESM2_ESM.xlsx]

## Sheet: Table EV2
variant	disease	g.	c.	gnomAD 4.0 AF	CADD	alpha missense score	alpha missense call
M41V	VEXAS	chrX:47199051	121A>G	0	19.96	0.237	likely_benign
Y55H	VEXAS	chrX:47199093	163T>C	0	26.8	0.9873	likely_pathogenic
S56F	VEXAS	chrX:47199097	167C>T	0	26.2	0.997	likely_pathogenic
G477A	VEXAS	chrX:47203551	1430G>C	0	26.4	0.9885	likely_pathogenic
A478S	VEXAS	chrX:47203553	1432G>T	0	26.6	0.7756	likely_pathogenic
D506N	VEXAS	chrX:47203637	1516G>A	0	28.6	0.9989	likely_pathogenic
D506G	VEXAS	chrX:47203638	1517A>G	0	28.7	0.9994	likely_pathogenic
S621C	VEXAS	chrX:47206367	1861A>T	0	26.6	0.708	likely_pathogenic
E557V	SMA	chrX:47206042	1670A>T	0	28.8	0.9671	likely_pathogenic
S547G	SMA	chrX:47206011	1639A>G	0	23.3	0.0567	likely_benign
M539I	SMA	chrX:47205989	1617G>A	0	22.8	0.483	likely_benign
D555Y	LCINS	chrX:47206035	1663G>T	0	29.6	0.7327	likely_pathogenic
Q469P	LCINS	chrX:47203201	1406A>C	0	24.4	0.7703	likely_pathogenic
L904R	LCINS	chrX:47213054	2711T>G	0	28.5	0.9669	likely_pathogenic
H643Y	LCINS	chrX:47206433	1927C>T	0	26	0.9949	likely_pathogenic
Q724P	LCINS	chrX:47210095	2171A>C	0	27.3	0.9847	likely_pathogenic

## Sheet: legend
Table EV2: UBA1 variants studied in this manuscript
