# Supplementary material for: Shared and distinct mechanisms of UBA1 inactivation across different diseases
Source: EMBO J. 2024 Feb 15;43(10):1919–46. doi: 10.1038/s44318-024-00046-z (PMC11099125; doi:10.1038/s44318-024-00046-z)
Supplement: Supplementary file 4 — Source Data Fig. 1 [file 44318_2024_46_MOESM4_ESM.zip]

Archive with 22 entries (18 files):
- EMBOJ-2023-115688_Figure 1/
- __MACOSX/._EMBOJ-2023-115688_Figure 1
- EMBOJ-2023-115688_Figure 1/.DS_Store
- __MACOSX/EMBOJ-2023-115688_Figure 1/._.DS_Store
- EMBOJ-2023-115688_Figure 1/1F/
- __MACOSX/EMBOJ-2023-115688_Figure 1/._1F
- EMBOJ-2023-115688_Figure 1/1E/
- __MACOSX/EMBOJ-2023-115688_Figure 1/._1E
- EMBOJ-2023-115688_Figure 1/1C/
- __MACOSX/EMBOJ-2023-115688_Figure 1/._1C
- EMBOJ-2023-115688_Figure 1/1F/115688_SourceDATA_Fig1F_PolyUb.xls
- __MACOSX/EMBOJ-2023-115688_Figure 1/1F/._115688_SourceDATA_Fig1F_PolyUb.xls
- EMBOJ-2023-115688_Figure 1/1E/115688_SourceDATA_Fig1E_PolyUb.tif
- __MACOSX/EMBOJ-2023-115688_Figure 1/1E/._115688_SourceDATA_Fig1E_PolyUb.tif
- EMBOJ-2023-115688_Figure 1/1E/115688_SourceDATA_Fig1E_Actin.tif
- __MACOSX/EMBOJ-2023-115688_Figure 1/1E/._115688_SourceDATA_Fig1E_Actin.tif
- EMBOJ-2023-115688_Figure 1/1E/115688_SourceDATA_Fig1E_UBA1_Non-red.tif
- __MACOSX/EMBOJ-2023-115688_Figure 1/1E/._115688_SourceDATA_Fig1E_UBA1_Non-red.tif
- EMBOJ-2023-115688_Figure 1/1E/115688_SourceDATA_Fig1E_UBA1_NH2OH.tif
- __MACOSX/EMBOJ-2023-115688_Figure 1/1E/._115688_SourceDATA_Fig1E_UBA1_NH2OH.tif
- EMBOJ-2023-115688_Figure 1/1C/115688_SourceDATA_Fig1C_Hydroxylamine.tif
- __MACOSX/EMBOJ-2023-115688_Figure 1/1C/._115688_SourceDATA_Fig1C_Hydroxylamine.tif
