# Supplementary material for: Shared and distinct mechanisms of UBA1 inactivation across different diseases
Source: EMBO J. 2024 Feb 15;43(10):1919–46. doi: 10.1038/s44318-024-00046-z (PMC11099125; doi:10.1038/s44318-024-00046-z)
Supplement: Supplementary file 4 — Source Data Fig. 1 [file 44318_2024_46_MOESM4_ESM.zip › EMBOJ-2023-115688_Figure 1/1F/115688_SourceDATA_Fig1F_PolyUb.xls]

## Sheet: FIG1F - CHO(ts20) Res. PolyUB
	VEXAS Syndrome (Ratio Relative to WT)
Biological Replicate	ts20 (39°C)	WT (UBA1a/b)	UBA1a	UBA1c	p.Y55H	p.S56F	p.G477A	p.D506G	p.A478S	p.S621C	p.M41V
1	0.36583	1	0.423377	0.410592	0.338541	0.616762	0.616058	0.682013	0.795554	0.802093	0.805898
2	0.485396	1	0.446457	0.47681	0.367595	0.678122	0.529092	0.716488	0.73321	0.704492	0.718427
3	0.41989	1	0.477576	0.428932	0.313072	0.781316	0.700066	0.790364	0.833619	0.857886	0.846275

## Sheet: READ ME_1F
Manuscript ID: EMBOJ-2023-115688
Data Description:
Quantification of Polyubiquitin levels in CHO(ts20) UBA1 ts cells
Under non-permisive temperatures UBA1 levels were rescued with indicated variants and recovery of poly-ubiquitin levels were quantified
Intensities were normalized to WT
