# Supplementary material for: Shared and distinct mechanisms of UBA1 inactivation across different diseases
Source: EMBO J. 2024 Feb 15;43(10):1919–46. doi: 10.1038/s44318-024-00046-z (PMC11099125; doi:10.1038/s44318-024-00046-z)
Supplement: Supplementary file 5 — Source Data Fig. 2 [file 44318_2024_46_MOESM5_ESM.zip]

Archive with 36 entries (30 files):
- EMBOJ-2023-115688_Figure 2/
- __MACOSX/._EMBOJ-2023-115688_Figure 2
- EMBOJ-2023-115688_Figure 2/.DS_Store
- __MACOSX/EMBOJ-2023-115688_Figure 2/._.DS_Store
- EMBOJ-2023-115688_Figure 2/2G/
- __MACOSX/EMBOJ-2023-115688_Figure 2/._2G
- EMBOJ-2023-115688_Figure 2/2H/
- __MACOSX/EMBOJ-2023-115688_Figure 2/._2H
- EMBOJ-2023-115688_Figure 2/2D/
- __MACOSX/EMBOJ-2023-115688_Figure 2/._2D
- EMBOJ-2023-115688_Figure 2/2E/
- __MACOSX/EMBOJ-2023-115688_Figure 2/._2E
- EMBOJ-2023-115688_Figure 2/2B/
- __MACOSX/EMBOJ-2023-115688_Figure 2/._2B
- EMBOJ-2023-115688_Figure 2/2G/115688_SourceDATA_Fig2G_S56F.tif
- __MACOSX/EMBOJ-2023-115688_Figure 2/2G/._115688_SourceDATA_Fig2G_S56F.tif
- EMBOJ-2023-115688_Figure 2/2G/115688_SourceDATA_Fig2G_S621C_37C.tif
- __MACOSX/EMBOJ-2023-115688_Figure 2/2G/._115688_SourceDATA_Fig2G_S621C_37C.tif
- EMBOJ-2023-115688_Figure 2/2G/115688_SourceDATA_Fig2G_WT-Y55H.tif
- __MACOSX/EMBOJ-2023-115688_Figure 2/2G/._115688_SourceDATA_Fig2G_WT-Y55H.tif
- EMBOJ-2023-115688_Figure 2/2G/115688_SourceDATA_Fig2G_G477A-A478S-D506N-D506G-S621Cice.tif
- __MACOSX/EMBOJ-2023-115688_Figure 2/2G/._115688_SourceDATA_Fig2G_G477A-A478S-D506N-D506G-S621Cice.tif
- EMBOJ-2023-115688_Figure 2/2H/.DS_Store
- __MACOSX/EMBOJ-2023-115688_Figure 2/2H/._.DS_Store
- EMBOJ-2023-115688_Figure 2/2H/115688_SourceDATA_Fig2H_ThioesterQuantifications.xls
- __MACOSX/EMBOJ-2023-115688_Figure 2/2H/._115688_SourceDATA_Fig2H_ThioesterQuantifications.xls
- EMBOJ-2023-115688_Figure 2/2D/.DS_Store
- __MACOSX/EMBOJ-2023-115688_Figure 2/2D/._.DS_Store
- EMBOJ-2023-115688_Figure 2/2D/115688_SourceDATA_Fig2D_Adenylations Activity.xls
- __MACOSX/EMBOJ-2023-115688_Figure 2/2D/._115688_SourceDATA_Fig2D_Adenylations Activity.xls
- EMBOJ-2023-115688_Figure 2/2E/.DS_Store
- __MACOSX/EMBOJ-2023-115688_Figure 2/2E/._.DS_Store
- EMBOJ-2023-115688_Figure 2/2E/115688_SourceDATA_Fig2E_ATP Michaelis-Menten.xls
- __MACOSX/EMBOJ-2023-115688_Figure 2/2E/._115688_SourceDATA_Fig2E_ATP Michaelis-Menten.xls
- EMBOJ-2023-115688_Figure 2/2B/Coomassie_VEXAS_UBA1proteins_Fig2B.tif
- __MACOSX/EMBOJ-2023-115688_Figure 2/2B/._Coomassie_VEXAS_UBA1proteins_Fig2B.tif
