# Supplementary material for: Shared and distinct mechanisms of UBA1 inactivation across different diseases
Source: EMBO J. 2024 Feb 15;43(10):1919–46. doi: 10.1038/s44318-024-00046-z (PMC11099125; doi:10.1038/s44318-024-00046-z)
Supplement: Supplementary file 5 — Source Data Fig. 2 [file 44318_2024_46_MOESM5_ESM.zip › EMBOJ-2023-115688_Figure 2/2H/115688_SourceDATA_Fig2H_ThioesterQuantifications.xls]

## Sheet: FIG2H - Invitro Thioester (37C)
	VEXAS Syndrome (Relative % Thioester Formation) (@37C)
Exp Date	WT	p.Y55H	p.S56F	p.G477A	p.A478S	p.D506N	p.D506G	p.S621C
	Bio. Rep.	Bio. Rep.	Bio. Rep.	Bio. Rep.	Bio. Rep.	Bio. Rep.	Bio. Rep.	Bio. Rep.
2023-05-13	90	73	94.6	93.7	87.7	91.7	88.5	84.7
2023-05-26	93.2	84						78.1
2023-05-26	86.2			84.3	82	85.3	88.5
2023-06-14	83.8	90.8		80.4	78.9	78.5	90	72.5
2023-06-14	87.3	92.1		82.1	78.8	79.6	90.3	72.5
2023-06-14	86.4	92.2		88.4	78.2	76.9	91.5	77.7
2023-06-30	73.9		70.3	80.2
2023-07-10	88.6		84.5
2023-07-10	88.3		84.9
2023-07-10	78.8
2023-07-10	78.1

## Sheet: FIG2H - Invitro Thioester (Ice)
	VEXAS Syndrome (Relative % Thioester Formation) (On Ice)
Exp Date	WT	p.Y55H	p.S56F	p.G477A	p.A478S	p.D506N	p.D506G	p.S621C
	Bio. Rep.	Bio. Rep.	Bio. Rep.	Bio. Rep.	Bio. Rep.	Bio. Rep.	Bio. Rep.	Bio. Rep.
2021-10-02	91.9247		82.6123		77.9933	40.5115	49.3179
2021-10-02	78.8083		82.4433		76.0175	34.096	47.2122
2022-06-08	82.6694		83.8023
2022-06-08	79.9386		78.1558
2022-06-08	78.462		74.2507
2022-06-15	60.71		72.7202
2022-06-15	60.68		75.118
2022-06-15	73.16		78.5829
2022-06-21	82.4	72.5		22				70.7
2022-06-21	80.4	70.5		43.7				73.1
2023-06-14	70.2	62.6		15.8	66.7	30.9	39.1	56.5
2023-06-14	72.8	62.6		14.6	66.7	31.1	44.7	58.6
2023-06-14	75.1	63.8		13.5	68.1	33.7	51.5	63.5

## Sheet: READ ME_2H
Manuscript ID: EMBOJ-2023-115688
Data Description:
Quantification of Thioester Formation Assay at 37C and on ice of VEXAS variants from Fig2G
UBA1 VEXAS variants were tested with Ubi and ATP for 10m and thioester formation was assessed by WesternBlot
Quantifications were determined using FIJI to determine band intensities
