# Supplementary material for: Shared and distinct mechanisms of UBA1 inactivation across different diseases
Source: EMBO J. 2024 Feb 15;43(10):1919–46. doi: 10.1038/s44318-024-00046-z (PMC11099125; doi:10.1038/s44318-024-00046-z)
Supplement: Supplementary file 5 — Source Data Fig. 2 [file 44318_2024_46_MOESM5_ESM.zip › EMBOJ-2023-115688_Figure 2/2D/115688_SourceDATA_Fig2D_Adenylations Activity.xls]

## Sheet: FIG2D - Adenylation Activity
	VEXAS Syndrome (nmoles PPi x min-1 x ug-1) (@37C)
Exp Date	UBA1b-WT	UBA1b-p.Y55H	UBA1b-p.S56F	UBA1b-p.G477A	UBA1b-p.A478S	UBA1b-p.D506N	UBA1b-p.D506G	UBA1b-p.S621C
	Bio. Rep.	Bio. Rep.	Bio. Rep.	Bio. Rep.	Bio. Rep.	Bio. Rep.	Bio. Rep.	Bio. Rep.
2023-03-03	508.3				461.7	433.6
2023-03-03	497.7				372.5	421.5
2023-03-15	527.7					558.3	723.2
2023-03-15	577.4					660.2	627.8
2023-03-15	602.6					640.6	657.9
2023-04-06	701.2				743.6	736.8	806.8	657.7
2023-04-06	708.8				715	754.2	658.3	584.4
2023-04-06	654.5				703.8	722.1	731.4	697.6
2023-04-17	530.4	783.8		195.9	600.8			446.2
2023-04-17	524	785.7		209.1	555.8			463.3
2023-04-17	518.5	782.2		185.7	576.3			435.7
2023-04-18	525.4	683.8	520.9	259.3
2023-04-18	542.9	689.8	533.6	229
2023-04-18	536.4	702.3	522.8	173.1
2023-06-23	989		1015					754.4
2023-06-23	767.1		966.4					802.8
2023-06-23	968.1		943.6					801.8
2023-06-26	951.1		971.1				475.9
2023-06-26	953.3		922.2				445.9
2023-06-26	946.1		924.6				489.1

## Sheet: READ ME_2D
Manuscript ID: EMBOJ-2023-115688
Data Description:
Pyrophosphatase Assay to measure Adenylation activity under saturating substrate conditions for UBA1 VEXAS variants
All variants tested under similar conditions.
Standard curves were used to determine the concentration of PPi produced per minute
