# Supplementary material for: Shared and distinct mechanisms of UBA1 inactivation across different diseases
Source: EMBO J. 2024 Feb 15;43(10):1919–46. doi: 10.1038/s44318-024-00046-z (PMC11099125; doi:10.1038/s44318-024-00046-z)
Supplement: Supplementary file 5 — Source Data Fig. 2 [file 44318_2024_46_MOESM5_ESM.zip › EMBOJ-2023-115688_Figure 2/2E/115688_SourceDATA_Fig2E_ATP Michaelis-Menten.xls]

## Sheet: FIG2E - Michaelis-Menten (kcat)
	VEXAS Syndrome (kcat (min-1))
Exp Date	UBA1b-WT		UBA1b-p.Y55H		UBA1b-p.S56F		UBA1b-p.G477A		UBA1b-p.A478S		UBA1b-p.D506N		UBA1b-p.D506G		UBA1b-p.S621C
	Bio. Rep.	S.Dev.	Bio. Rep.	S.Dev.	Bio. Rep.	S.Dev.	Bio. Rep.	S.Dev.	Bio. Rep.	S.Dev.	Bio. Rep.	S.Dev.	Bio. Rep.	S.Dev.	Bio. Rep.	S.Dev.
2023-03-17	182.98	27.344			89.46	2.50328					141.54	11.4686	131.5	18.6751
2023-03-17	174.16	27.4697									143.08	25.9972
2023-04-11	210.52	13.0627							187.8	23.04	156	14.3575	143.96	9.55607	63.238	7.17494
2023-04-17	170.18	21.8911	164.08	20.3994			39.69	5.586	201	32.1693					80.48	15.079
2023-05-04	246.72	15.84	93.7	7.22999	84.78	5.34	46.464		174.94	19.5401	80.96	1.57404	99.06	5.24259	74.78	5.91243
2023-09-15	152.14	37.8205			87.38	7.33479	39.642	2.82	155.56	5.4054	74.212	22.0059	46.34	3.15461	68.326	11.3427
2023-09-21	175.2	7.65512	149.32	17.4225
2023-09-21			146.68	5.79455

## Sheet: READ ME_2E
Manuscript ID: EMBOJ-2023-115688
Data Description:
Pyrophosphatase Assay to measure Michaelis-Menten kinetics under restrictive ATP conditions for UBA1 VEXAS variants
All variants tested under increasing concentrations of ATP. All other variables were saturating.
Standard curves were used to determine the concentration of PPi produced per minute
Kcat values for each experiment were determined using GraphPad Prism
