# Supplementary material for: Shared and distinct mechanisms of UBA1 inactivation across different diseases
Source: EMBO J. 2024 Feb 15;43(10):1919–46. doi: 10.1038/s44318-024-00046-z (PMC11099125; doi:10.1038/s44318-024-00046-z)
Supplement: Supplementary file 6 — Source Data Fig. 3 [file 44318_2024_46_MOESM6_ESM.zip]

Archive with 32 entries (26 files):
- EMBOJ-2023-115688_Figure 3/
- __MACOSX/._EMBOJ-2023-115688_Figure 3
- EMBOJ-2023-115688_Figure 3/3B/
- __MACOSX/EMBOJ-2023-115688_Figure 3/._3B
- EMBOJ-2023-115688_Figure 3/3C/
- __MACOSX/EMBOJ-2023-115688_Figure 3/._3C
- EMBOJ-2023-115688_Figure 3/.DS_Store
- __MACOSX/EMBOJ-2023-115688_Figure 3/._.DS_Store
- EMBOJ-2023-115688_Figure 3/3A/
- __MACOSX/EMBOJ-2023-115688_Figure 3/._3A
- EMBOJ-2023-115688_Figure 3/3F/
- __MACOSX/EMBOJ-2023-115688_Figure 3/._3F
- EMBOJ-2023-115688_Figure 3/3G/
- __MACOSX/EMBOJ-2023-115688_Figure 3/._3G
- EMBOJ-2023-115688_Figure 3/3B/EMBOJ-2023-115688_SourceDATA_Fig3B_NR-BME-Hydroxylamine.tif
- __MACOSX/EMBOJ-2023-115688_Figure 3/3B/._EMBOJ-2023-115688_SourceDATA_Fig3B_NR-BME-Hydroxylamine.tif
- EMBOJ-2023-115688_Figure 3/3C/EMBOJ-2023-115688_SourceDATA_Fig3C_WT-A478S.tif
- __MACOSX/EMBOJ-2023-115688_Figure 3/3C/._EMBOJ-2023-115688_SourceDATA_Fig3C_WT-A478S.tif
- EMBOJ-2023-115688_Figure 3/3C/EMBOJ-2023-115688_SourceDATA_Fig3C_S621C.tif
- __MACOSX/EMBOJ-2023-115688_Figure 3/3C/._EMBOJ-2023-115688_SourceDATA_Fig3C_S621C.tif
- EMBOJ-2023-115688_Figure 3/3A/EMBOJ-2023-115688_SourceDATA_Fig3A_BME.tif
- __MACOSX/EMBOJ-2023-115688_Figure 3/3A/._EMBOJ-2023-115688_SourceDATA_Fig3A_BME.tif
- EMBOJ-2023-115688_Figure 3/3A/EMBOJ-2023-115688_SourceDATA_Fig3A_NR-Hydroxylamine.tif
- __MACOSX/EMBOJ-2023-115688_Figure 3/3A/._EMBOJ-2023-115688_SourceDATA_Fig3A_NR-Hydroxylamine.tif
- EMBOJ-2023-115688_Figure 3/3F/EMBOJ-2023-115688_SourceDATA_Fig3F_NR-BME.tif.tif
- __MACOSX/EMBOJ-2023-115688_Figure 3/3F/._EMBOJ-2023-115688_SourceDATA_Fig3F_NR-BME.tif.tif
- EMBOJ-2023-115688_Figure 3/3F/EMBOJ-2023-115688_SourceDATA_Fig3F_Hydroxylamine.tif
- __MACOSX/EMBOJ-2023-115688_Figure 3/3F/._EMBOJ-2023-115688_SourceDATA_Fig3F_Hydroxylamine.tif
- EMBOJ-2023-115688_Figure 3/3G/EMBOJ-2023-115688_SourceDATA_Fig3G_BME-Hydroxylamine.tif
- __MACOSX/EMBOJ-2023-115688_Figure 3/3G/._EMBOJ-2023-115688_SourceDATA_Fig3G_BME-Hydroxylamine.tif
- EMBOJ-2023-115688_Figure 3/3G/EMBOJ-2023-115688_SourceDATA_Fig3G_NR.tif
- __MACOSX/EMBOJ-2023-115688_Figure 3/3G/._EMBOJ-2023-115688_SourceDATA_Fig3G_NR.tif
