# Supplementary material for: Shared and distinct mechanisms of UBA1 inactivation across different diseases
Source: EMBO J. 2024 Feb 15;43(10):1919–46. doi: 10.1038/s44318-024-00046-z (PMC11099125; doi:10.1038/s44318-024-00046-z)
Supplement: Supplementary file 7 — Source Data Fig. 4 [file 44318_2024_46_MOESM7_ESM.zip]

Archive with 13 entries (10 files):
- EMBOJ-2023-115688_Figure 4/
- __MACOSX/._EMBOJ-2023-115688_Figure 4
- EMBOJ-2023-115688_Figure 4/.DS_Store
- __MACOSX/EMBOJ-2023-115688_Figure 4/._.DS_Store
- EMBOJ-2023-115688_Figure 4/4C/
- __MACOSX/EMBOJ-2023-115688_Figure 4/._4C
- EMBOJ-2023-115688_Figure 4/4E-F/
- EMBOJ-2023-115688_Figure 4/4C/115688_SourceDATA_Fig4C_NR-BME.tif.tif
- __MACOSX/EMBOJ-2023-115688_Figure 4/4C/._115688_SourceDATA_Fig4C_NR-BME.tif.tif
- EMBOJ-2023-115688_Figure 4/4C/115688_SourceDATA_Fig4C_Hydroxylamine.tif
- __MACOSX/EMBOJ-2023-115688_Figure 4/4C/._115688_SourceDATA_Fig4C_Hydroxylamine.tif
- EMBOJ-2023-115688_Figure 4/4E-F/115688_SourceData_Fig4E_FIG4F_MD Serine Distances.xlsx
- __MACOSX/EMBOJ-2023-115688_Figure 4/4E-F/._115688_SourceData_Fig4E_FIG4F_MD Serine Distances.xlsx
