# Supplementary material for: Shared and distinct mechanisms of UBA1 inactivation across different diseases
Source: EMBO J. 2024 Feb 15;43(10):1919–46. doi: 10.1038/s44318-024-00046-z (PMC11099125; doi:10.1038/s44318-024-00046-z)
Supplement: Supplementary file 7 — Source Data Fig. 4 [file 44318_2024_46_MOESM7_ESM.zip › EMBOJ-2023-115688_Figure 4/4E-F/115688_SourceData_Fig4E_FIG4F_MD Serine Distances.xlsx]

## Sheet: FIG4E Serine Distances
		Distance Between Serine and Putative Base from Molecular Dynamics
Frame	Time (ns)	Distance (Å) S617:D585 (S585:D553)	Distance (Å) S619:D585 (S587:D553)	Distance (Å) S617:E616 (S585:E548)	Distance (Å) S620:E616 (S588:E548)
1	0	4.15178	4.82039	6.52475	4.9944
2	0.100002	4.75245	4.07778	7.02671	6.53906
3	0.200004	4.85361	3.92538	6.1852	5.38228
4	0.300006	4.88907	3.78966	6.57614	4.98753
5	0.400008	5.01477	3.96526	6.10801	5.128
6	0.50001	4.52363	4.14259	6.76777	4.86082
7	0.600012	4.78624	3.91974	7.04696	5.26703
8	0.700014	4.66841	4.32882	7.11966	5.39974
9	0.800016	4.40749	3.99027	6.2867	4.89883
10	0.900018	5.07812	4.04066	6.69271	5.14029
11	1.00002	4.86805	4.13768	6.48266	4.86875
12	1.10002	4.34394	3.89518	6.25415	4.75824
13	1.20002	4.82247	4.13601	6.72891	4.92748
14	1.30003	4.77768	4.78532	6.35717	4.82605
15	1.40003	4.53558	3.95845	6.20268	5.07365
16	1.50003	4.59544	3.87541	6.39328	5.15177
17	1.60003	4.58959	3.77985	6.30744	4.46304
18	1.70003	5.06538	4.01091	6.47372	4.68981
19	1.80004	4.6593	3.86137	6.56082	5.31478
20	1.90004	4.66389	4.00317	6.52584	5.30924
21	2.00004	4.94319	3.8696	6.97618	5.57253
22	2.10004	4.81833	3.71871	6.79025	4.95039
23	2.20004	4.5447	4.02958	6.98411	5.3325
24	2.30005	4.51685	4.10248	6.42813	4.71505
25	2.40005	5.14383	3.93377	6.44029	5.05828
26	2.50005	5.02133	4.1335	6.59356	5.24893
27	2.60005	4.7335	3.95852	6.0613	4.67449
28	2.70005	4.76621	3.91914	6.26859	4.94464
29	2.80006	4.85562	4.11213	5.99765	4.74148
30	2.90006	4.80126	3.68815	6.61422	5.18854
31	3.00006	4.515	4.12343	6.7856	5.20205
32	3.10006	4.78468	4.35204	6.03454	4.53406
33	3.20006	4.22958	3.93618	6.63088	5.22435
34	3.30007	4.50345	4.15391	7.08076	5.92327
35	3.40007	4.45952	3.95185	7.1403	5.80228
36	3.50007	4.33267	3.86306	6.5596	5.27653
37	3.60007	5.06603	4.21943	6.69622	5.10805
38	3.70007	4.63211	4.03455	5.97212	4.63368
39	3.80008	4.72401	3.9881	6.49985	5.32707
40	3.90008	4.98826	3.82371	5.73175	6.00018
41	4.00008	4.93896	4.16285	6.47577	1.90925
42	4.10008	4.49308	4.03718	5.99319	1.81681
43	4.20008	4.81278	4.01767	6.03455	2.15932
44	4.30009	5.2473	3.98055	6.29805	3.49975
45	4.40009	4.72668	3.93501	6.74941	1.86773
46	4.50009	4.76461	4.05392	6.20311	1.85931
47	4.60009	4.8857	4.01997	6.19666	1.95433
48	4.70009	4.63836	4.09758	6.80479	1.92021
49	4.8001	4.64805	4.06449	6.24737	2.71763
50	4.9001	4.73647	3.90687	6.40931	3.38966
51	5.0001	4.66508	4.17594	6.22782	3.46785
52	5.1001	4.71685	4.05593	6.51599	4.18951
53	5.2001	5.05094	4.02846	6.94652	3.93333
54	5.30011	4.77562	3.94039	6.29175	3.84064
55	5.40011	3.96141	4.16416	7.27336	4.09078
56	5.50011	3.64985	4.12037	7.72099	4.56157
57	5.60011	5.0103	4.1135	6.87003	7.41347
58	5.70011	4.24106	3.92585	6.41584	3.5396
59	5.80012	4.95476	4.00604	5.92184	2.15364
60	5.90012	4.73796	4.08372	6.64967	1.74259
61	6.00012	4.29367	3.83156	6.91525	1.71765
62	6.10012	4.59402	3.92945	6.48648	1.86704
63	6.20012	4.53676	3.84063	6.20327	1.73887
64	6.30013	5.15302	3.96496	6.36567	2.22303
65	6.40013	4.70656	3.796	6.0442	1.99162
66	6.50013	4.79073	4.04945	5.63457	4.48226
67	6.60013	3.90693	4.04835	6.8574	4.56525
68	6.70013	4.44801	7.33808	5.91099	3.63704
69	6.80014	4.49085	6.79875	5.77915	3.66146
70	6.90014	4.3926	6.81567	7.67052	2.58288
71	7.00014	2.75267	7.07753	7.65411	4.23292
72	7.10014	4.83772	6.57671	5.99814	5.60045
73	7.20014	4.84957	7.00954	6.49818	5.40116
74	7.30015	2.6249	5.65036	7.49648	3.85467
75	7.40015	4.64635	6.75894	6.96693	3.80673
76	7.50015	4.50853	6.81337	6.87574	1.91824
77	7.60015	4.5899	7.55928	7.07695	1.77756
78	7.70015	4.46339	7.32223	7.18488	2.11459
79	7.80016	4.53343	6.24442	6.37832	2.12808
80	7.90016	4.2307	7.08243	6.45448	1.92099
81	8.00016	3.58198	7.25485	6.4917	1.9518
82	8.10016	4.66014	7.22511	6.68937	2.34538
83	8.20016	4.44013	4.24243	6.26175	1.7831
84	8.30017	3.80838	4.01859	7.20797	2.20116
85	8.40017	2.82991	4.0563	8.40053	1.97903
86	8.50017	4.98953	4.20131	6.69274	1.88621
87	8.60017	4.21245	3.95909	6.63838	2.05571
88	8.70017	4.71181	4.27959	6.09288	1.73384
89	8.80018	5.01857	4.3349	5.42709	1.92539
90	8.90018	4.60119	4.05769	6.42806	1.75186
91	9.00018	4.67491	3.78274	6.40851	1.93708
92	9.10018	4.22696	3.87079	6.41394	1.87873
93	9.20018	4.0883	6.72636	7.09183	4.47808
94	9.30019	4.62952	6.55511	6.47908	3.91759
95	9.40019	4.75778	3.79525	6.15061	1.75673
96	9.50019	4.37016	4.12439	6.99343	3.02777
97	9.60019	4.87321	3.84506	5.69317	1.85762
98	9.70019	4.34309	3.98639	5.89309	1.82226
99	9.8002	3.78739	3.97045	7.30517	2.10442
100	9.9002	4.47116	3.85643	6.31592	1.99411
101	10.0002	4.52657	4.00297	5.38275	3.49987
102	10.1002	4.81897	3.85546	6.14511	2.03811
103	10.2002	4.77384	4.17431	6.77436	5.83855
104	10.3002	4.77539	4.11365	6.73853	5.07128
105	10.4002	4.73987	3.91965	5.97353	4.46126
106	10.5002	4.7223	6.88676	5.82958	3.87665
107	10.6002	4.67183	7.51071	5.56734	3.81771
108	10.7002	5.02316	7.12656	4.98855	3.97798
109	10.8002	4.59248	7.40833	7.35565	4.45304
110	10.9002	4.61536	6.9612	5.97796	4.1112
111	11.0002	3.5412	6.77819	6.536	5.27545
112	11.1002	4.84302	6.88841	5.57487	1.82056
113	11.2002	4.8268	7.0788	6.64024	3.89228
114	11.3002	4.61917	7.22935	6.82373	4.86628
115	11.4002	4.96857	7.38984	6.49003	7.90452
116	11.5002	5.09889	7.66266	6.4196	5.90761
117	11.6002	4.56749	7.08906	6.56318	5.10736
118	11.7002	4.74564	7.13046	6.77478	4.0251
119	11.8002	4.48371	6.76545	7.37049	7.66512
120	11.9002	2.73082	7.15512	7.96233	4.06197
121	12.0002	4.45961	7.09372	7.28903	5.69568
122	12.1002	4.59989	6.52498	5.45691	2.68039
123	12.2002	4.46813	6.82994	5.6185	4.89089
124	12.3002	4.73384	6.33786	4.56045	5.63771
125	12.4002	4.55886	6.65743	4.75078	4.52755
126	12.5002	4.95845	7.46335	4.47687	5.80624
127	12.6003	5.02769	7.561	4.64816	6.71386
128	12.7003	5.12713	7.1255	4.52603	6.03175
129	12.8003	4.85573	7.01446	4.57874	6.44261
130	12.9003	4.67301	6.77195	6.02859	5.729
131	13.0003	4.4971	6.86393	5.36714	3.87126
132	13.1003	4.61578	6.89391	5.93549	5.30071
133	13.2003	4.60422	6.91807	5.75309	4.90453
134	13.3003	4.75577	7.39241	6.24113	5.80832
135	13.4003	4.54088	6.99709	4.55621	4.47455
136	13.5003	5.09885	6.78741	5.3731	1.71687
137	13.6003	4.57304	7.25364	6.38315	2.07382
138	13.7003	4.73251	7.04262	6.65911	1.75374
139	13.8003	4.80216	7.01307	5.86721	2.2437
140	13.9003	4.96409	7.11475	5.06954	3.21842
141	14.0003	4.52157	6.80409	5.4564	2.70093
142	14.1003	4.72543	6.47551	5.95752	3.82689
143	14.2003	4.65265	7.32388	5.7292	7.25842
144	14.3003	4.84277	6.45472	4.34214	7.83584
145	14.4003	4.69843	6.24379	5.50307	5.31052
146	14.5003	5.05216	7.12244	5.62979	3.52135
147	14.6003	5.15103	7.26246	4.99845	5.06985
148	14.7003	4.92183	6.887	6.48302	7.39509
149	14.8003	5.022	6.58105	6.03419	7.1125
150	14.9003	4.57621	6.90486	6.00963	6.75213
151	15.0003	4.83071	6.63383	5.40508	8.08932
152	15.1003	4.55179	7.06915	4.51145	6.66998
153	15.2003	4.79478	7.00848	5.56204	5.59871
154	15.3003	4.59455	6.39749	5.3279	6.91044
155	15.4003	4.48832	3.98852	6.01622	6.82117
156	15.5003	4.90778	4.16022	7.02758	8.01429
157	15.6003	4.50346	4.17704	6.80995	7.09923
158	15.7003	5.17674	4.0124	6.06541	4.3095
159	15.8003	4.92889	4.25546	6.72924	6.02274
160	15.9003	4.54117	3.98478	5.7309	8.21579
161	16.0003	4.5235	3.87255	5.11862	5.24374
162	16.1003	5.04512	4.27798	4.798	5.44961
163	16.2003	4.78043	4.00867	5.13515	6.0418
164	16.3003	4.57584	4.11876	6.32954	7.48036
165	16.4003	4.53041	3.84024	4.83943	5.59215
166	16.5003	5.16143	3.9985	4.58342	5.76339
167	16.6003	4.57007	3.81153	4.39205	5.93456
168	16.7003	4.54454	3.84807	5.61322	5.68559
169	16.8003	4.53147	3.95387	5.66512	5.73202
170	16.9003	4.75478	3.91903	5.63614	5.40531
171	17.0003	4.44436	3.85048	5.82796	4.11915
172	17.1003	4.56823	4.15864	4.78667	7.6582
173	17.2003	4.67984	3.8026	6.33238	7.24152
174	17.3003	5.15006	3.84517	4.44675	4.87247
175	17.4003	4.629	3.84454	6.10949	1.86629
176	17.5004	4.58649	4.11236	5.37547	3.88367
177	17.6004	4.58247	4.0784	5.60806	2.01989
178	17.7004	4.72779	3.83209	5.62916	1.62057
179	17.8004	4.6433	4.13071	4.89488	2.01245
180	17.9004	4.63384	4.0019	6.75204	4.82391
181	18.0004	4.59465	3.94338	6.76784	2.11487
182	18.1004	4.16733	4.0852	6.92774	1.8358
183	18.2004	4.9785	3.99171	6.82477	4.13678
184	18.3004	4.57926	3.83545	5.31332	2.08201
185	18.4004	4.80895	4.16268	6.53039	2.04402
186	18.5004	4.65851	4.03369	6.86701	5.48729
187	18.6004	4.62052	3.96376	6.43914	4.88224
188	18.7004	4.37865	3.87018	7.21699	5.20847
189	18.8004	4.53871	4.09366	6.85166	4.92898
190	18.9004	2.96505	4.1865	8.59698	2.99797
191	19.0004	4.46195	3.93319	6.76554	2.03445
192	19.1004	4.09566	3.9548	6.96468	1.8687
193	19.2004	4.5612	3.97185	6.74428	1.82441
194	19.3004	5.28337	3.98892	6.05453	2.3014
195	19.4004	4.50006	3.80978	6.47917	2.18602
196	19.5004	4.81212	3.76522	6.13662	1.96652
197	19.6004	4.26324	3.84916	7.01165	2.30972
198	19.7004	4.65063	3.89225	6.35387	2.28531
199	19.8004	4.63094	4.0763	5.88928	1.75222
200	19.9004	4.61735	3.7284	5.86018	2.28075
201	20.0004	4.8048	4.00902	6.26002	1.84779
202	20.1004	5.11416	3.85268	6.19887	1.97336
203	20.2004	4.60432	3.9372	6.54326	1.84164
204	20.3004	4.87024	3.84144	5.62622	2.08523
205	20.4004	5.08551	4.27749	4.06663	2.02398
206	20.5004	4.69319	4.17666	5.36323	4.14548
207	20.6004	4.56808	4.14362	5.39439	1.96114
208	20.7004	4.59749	4.02374	5.51716	2.15371
209	20.8004	3.7026	3.93921	7.73528	1.80329
210	20.9004	4.7188	4.23943	5.86754	3.0794
211	21.0004	4.39113	3.94238	6.957	1.81049
212	21.1004	4.61138	3.85449	6.1093	2.39408
213	21.2004	5.07432	4.09439	5.28929	2.17254
214	21.3004	4.66467	3.95882	6.22405	2.68563
215	21.4004	4.77166	3.9043	6.29491	1.8947
216	21.5004	4.87667	4.22063	5.97903	2.30785
217	21.6004	4.41013	4.31592	7.20353	3.56046
218	21.7004	4.7751	4.10028	7.26255	3.91965
219	21.8004	4.81309	4.10062	6.89474	3.59619
220	21.9004	4.56651	3.84012	7.10996	3.59384
221	22.0004	4.56222	3.93133	7.57262	3.00924
222	22.1004	4.45662	3.7932	7.23176	3.48269
223	22.2004	4.22264	4.10041	6.87424	2.65802
224	22.3004	4.59802	4.08267	6.57263	3.74381
225	22.4004	4.64038	3.97456	7.23704	3.71039
226	22.5005	4.59338	3.51021	6.9226	3.85788
227	22.6005	4.64882	3.78359	6.87041	3.60946
228	22.7005	4.52989	3.78186	7.49747	3.57268
229	22.8005	4.85343	3.82368	6.90664	3.1798
230	22.9005	4.0986	3.44158	7.32197	3.20443
231	23.0005	4.69595	3.59926	6.95673	3.13991
232	23.1005	5.11321	3.91329	7.09386	3.79984
233	23.2005	4.49396	3.81723	7.05534	2.97666
234	23.3005	4.75771	3.71234	7.10294	3.85872
235	23.4005	4.94869	3.66197	7.29567	3.97606
236	23.5005	4.77045	3.53392	7.13038	3.38645
237	23.6005	4.7095	3.6196	6.79232	3.44319
238	23.7005	4.23725	3.6858	7.10495	2.39715
239	23.8005	4.52898	3.36928	5.80437	2.18206
240	23.9005	4.55602	3.36951	6.85308	3.5663
241	24.0005	4.35898	3.4244	7.04645	2.56215
242	24.1005	4.91601	3.69785	6.71005	3.22864
243	24.2005	5.31132	4.11902	7.09506	3.55794
244	24.3005	4.71695	4.07471	6.98081	3.28449
245	24.4005	4.92106	3.77987	7.26684	3.24698
246	24.5005	4.41583	3.65343	7.58878	3.7882
247	24.6005	4.58034	3.70543	7.01509	3.52479
248	24.7005	4.49129	3.73022	6.72623	3.47229
249	24.8005	4.90499	3.77972	6.85504	3.59773
250	24.9005	4.56838	3.76228	6.64779	3.3659
251	25.0005	4.47802	3.81465	7.0112	3.82937
252	25.1005	4.55045	4.16635	6.39313	2.85443
253	25.2005	4.63555	3.50291	6.26938	2.91352
254	25.3005	4.73999	3.64537	6.73744	2.98997
255	25.4005	4.91372	3.68452	7.06788	3.10568
256	25.5005	4.77961	4.11644	6.72786	3.30253
257	25.6005	4.85621	4.10872	6.00146	3.04699
258	25.7005	4.4868	3.92538	7.11356	3.63943
259	25.8005	4.56559	3.78232	7.47169	3.55916
260	25.9005	4.63778	3.96846	7.37578	3.52882
261	26.0005	4.61513	3.52655	7.0163	3.91595
262	26.1005	4.68175	3.90409	6.845	3.84339
263	26.2005	4.61508	3.34121	7.07829	3.18191
264	26.3005	4.76362	3.7413	6.08966	2.86301
265	26.4005	4.47034	4.04005	7.02635	3.61398
266	26.5005	4.52192	3.94291	6.60598	2.50232
267	26.6005	4.6154	3.86848	5.82503	1.7736
268	26.7005	4.92655	3.67421	4.9955	1.88531
269	26.8005	4.45972	3.73148	6.32318	2.27761
270	26.9005	4.70032	3.44605	6.72502	2.17512
271	27.0005	4.42853	3.78608	7.21264	3.7079
272	27.1005	4.67445	4.05197	6.46041	2.49571
273	27.2005	4.58856	3.95425	6.521	1.81705
274	27.3005	4.47348	4.14289	6.80924	2.22779
275	27.4005	4.62365	3.66592	3.42058	2.6555
276	27.5006	4.77249	3.82077	3.94804	1.79689
277	27.6006	4.56594	3.91823	6.9035	4.49548
278	27.7006	4.60481	4.58872	6.88185	2.14806
279	27.8006	4.93751	3.83582	6.67968	3.03401
280	27.9006	4.70086	4.19715	7.14502	3.27513
281	28.0006	4.32469	3.62942	7.3689	3.55089
282	28.1006	4.89855	3.87631	6.99403	2.90511
283	28.2006	4.676	3.67776	7.18281	2.57763
284	28.3006	4.58047	3.80268	6.90059	2.67782
285	28.4006	4.66924	6.46065	6.63795	2.30534
286	28.5006	4.48183	3.5638	6.52395	1.89808
287	28.6006	4.59138	4.74101	7.73608	4.57721
288	28.7006	4.45513	3.77785	6.99721	4.37187
289	28.8006	4.41051	3.93066	6.03177	2.98205
290	28.9006	3.57192	3.95879	7.07269	2.2917
291	29.0006	5.4019	3.97648	6.11481	5.0061
292	29.1006	4.68685	3.78508	6.10944	2.06969
293	29.2006	4.56578	4.34998	7.04297	4.9183
294	29.3006	5.22788	4.05416	7.01719	2.98434
295	29.4006	4.67809	3.68908	6.51685	3.43599
296	29.5006	4.2762	1.83634	6.67896	3.65486
297	29.6006	4.31163	1.85069	7.05211	3.44693
298	29.7006	4.13112	1.92975	6.87595	3.44343
299	29.8006	4.07721	1.69075	2.93977	1.93502
300	29.9006	4.17388	2.02574	2.89852	2.33057
301	30.0006	2.98283	1.84487	7.45988	3.33271
302	30.1006	4.34985	2.28567	7.1097	3.36309
303	30.2006	5.28063	2.81229	7.51017	3.10644
304	30.3006	5.02473	2.19624	7.08752	3.64023
305	30.4006	3.99985	2.17	6.9195	3.4112
306	30.5006	4.21392	1.6685	6.87081	3.71562
307	30.6006	4.04379	2.06236	7.22384	6.51483
308	30.7006	5.03215	1.90003	7.14293	3.12131
309	30.8006	4.65784	4.23104	7.4025	3.4629
310	30.9006	6.24832	3.70544	7.04129	3.58943
311	31.0006	5.33595	2.38539	7.52829	2.98948
312	31.1006	6.02315	2.14719	6.83085	3.85296
313	31.2006	4.93363	5.00187	7.02296	3.47922
314	31.3006	5.99054	5.49355	7.15246	3.59289
315	31.4006	5.17915	2.17196	7.00511	2.02609
316	31.5006	4.56028	1.88113	7.30485	2.91248
317	31.6006	4.49707	1.77261	6.04821	2.54712
318	31.7006	4.40786	1.72872	6.57579	2.18654
319	31.8006	5.2225	2.04389	4.77776	2.76598
320	31.9006	4.6867	1.61223	6.23642	2.81808
321	32.0006	4.66239	1.85523	5.52806	1.93285
322	32.1006	4.60794	2.03346	6.51071	1.71836
323	32.2006	4.72749	1.90713	6.23171	2.0981
324	32.3006	3.94577	1.96271	7.01993	2.0936
325	32.4006	4.46867	1.71547	6.44804	1.92041
326	32.5007	4.97416	1.88564	6.80875	1.83051
327	32.6007	4.15357	1.87841	6.71092	1.73565
328	32.7007	4.49191	1.73844	5.89117	1.76421
329	32.8007	3.65121	1.93672	8.33809	1.99869
330	32.9007	4.24685	1.96773	6.74363	2.00971
331	33.0007	2.92746	1.98294	7.29696	1.93832
332	33.1007	4.53195	1.86548	6.50246	1.78295
333	33.2007	4.03417	1.93509	7.10519	1.87216
334	33.3007	4.08754	2.10026	6.38913	1.73475
335	33.4007	3.80355	2.30696	6.91893	1.75581
336	33.5007	4.01486	1.72614	6.97271	1.78186
337	33.6007	4.45657	1.93941	7.03498	2.23153
338	33.7007	5.52575	1.75987	5.45482	1.73266
339	33.8007	4.37939	1.79954	6.35174	1.9285
340	33.9007	4.61246	1.72543	6.82286	1.80772
341	34.0007	4.63339	1.93977	6.32712	1.88761
342	34.1007	4.6855	2.16266	6.29503	1.93721
343	34.2007	4.28827	1.91434	6.22329	1.94061
344	34.3007	4.16765	2.04516	7.10281	1.81731
345	34.4007	4.85973	1.86163	7.17516	1.88467
346	34.5007	3.71909	2.03207	7.00926	1.89458
347	34.6007	4.32678	1.84361	6.37166	2.13542
348	34.7007	6.1821	1.92697	5.88991	1.79111
349	34.8007	4.27232	1.96383	6.51334	2.16856
350	34.9007	4.44408	2.04888	7.28872	1.83599
351	35.0007	4.3287	1.79845	6.71744	1.84122
352	35.1007	5.3731	2.02804	7.07422	1.92272
353	35.2007	4.88004	1.81304	6.59748	2.08577
354	35.3007	4.95306	3.91952	6.89962	2.00287
355	35.4007	4.08464	1.9046	6.90501	1.8238
356	35.5007	4.33774	1.80495	6.79914	1.85988
357	35.6007	4.2009	1.94011	6.91655	1.82029
358	35.7007	4.07505	2.04798	6.64009	1.72806
359	35.8007	4.64343	1.96532	6.81537	1.82877
360	35.9007	4.33696	2.70416	6.57016	1.90324
361	36.0007	3.85574	2.03084	6.63362	1.81659
362	36.1007	4.29629	2.11541	6.44548	1.8281
363	36.2007	4.27337	3.61541	7.05127	2.19319
364	36.3007	4.39607	4.2287	5.97836	2.22491
365	36.4007	5.34436	1.77378	6.24053	1.83788
366	36.5007	4.51085	1.78882	6.3346	1.73732
367	36.6007	4.26434	2.05627	6.44307	2.1083
368	36.7007	5.56229	2.1718	7.08292	2.08651
369	36.8007	4.15715	1.91159	6.90837	1.86071
370	36.9007	3.918	1.77554	5.88803	1.92968
371	37.0007	4.23141	1.98593	6.37623	1.91535
372	37.1007	4.38565	1.95043	5.9209	1.78113
373	37.2007	4.81873	1.91353	7.21127	1.99341
374	37.3007	4.11571	1.84247	6.47128	1.93567
375	37.4007	4.43545	1.86484	5.73798	4.21796
376	37.5007	3.9697	1.69615	7.63041	2.92252
377	37.6008	3.28135	1.78716	7.20156	1.75859
378	37.7008	4.43611	1.93839	6.70222	2.15695
379	37.8008	4.73578	2.13141	7.04679	2.74768
380	37.9008	4.27695	4.96006	6.73949	3.23356
381	38.0008	4.2223	1.74312	6.94304	3.2891
382	38.1008	2.99226	1.90286	8.08274	3.44902
383	38.2008	4.4245	1.77478	6.66556	5.27691
384	38.3008	3.87695	1.68609	6.86185	5.51682
385	38.4008	4.10187	1.89367	6.76847	3.07188
386	38.5008	4.46937	2.04576	6.98295	3.97888
387	38.6008	4.68285	1.72446	6.35002	3.85965
388	38.7008	4.02827	1.66763	7.70653	3.33042
389	38.8008	4.44125	1.71137	6.77168	3.36359
390	38.9008	4.16889	1.74035	7.171	4.43526
391	39.0008	4.53945	1.63174	6.7621	3.34405
392	39.1008	4.56004	1.69365	5.39909	3.17962
393	39.2008	4.20725	1.62443	6.04235	3.38893
394	39.3008	4.17783	1.78734	5.77022	3.96863
395	39.4008	4.55378	1.80721	6.18036	2.06884
396	39.5008	4.19418	1.70506	6.42955	1.74177
397	39.6008	4.32451	2.02238	6.48336	2.54257
398	39.7008	3.56342	2.05126	6.85427	1.92406
399	39.8008	4.28091	1.73093	6.22241	1.92621
400	39.9008	4.61338	2.08522	6.1634	1.93432
401	40.0008	4.31446	1.68554	6.57787	1.88565
402	40.1008	3.99666	1.96291	6.64564	2.00338
403	40.2008	4.30393	1.71881	6.29573	1.81002
404	40.3008	4.33373	1.98288	6.89848	1.76174
405	40.4008	4.28155	1.944	7.27887	1.78425
406	40.5008	4.39641	2.02072	6.66897	1.9647
407	40.6008	4.89624	1.75102	6.98912	2.11462
408	40.7008	4.45208	1.76375	6.84327	2.25874
409	40.8008	4.77023	1.90169	6.71646	1.89614
410	40.9008	4.18438	1.91409	6.52341	1.92088
411	41.0008	4.22841	1.93268	6.75601	1.87644
412	41.1008	4.35788	2.05004	5.90762	1.70715
413	41.2008	4.42955	2.03655	6.3448	2.23047
414	41.3008	4.39115	1.69047	6.77722	2.31565
415	41.4008	4.39117	2.32886	6.70201	1.73064
416	41.5008	4.23783	1.81738	6.61879	2.43882
417	41.6008	4.69017	1.86711	6.59076	2.15961
418	41.7008	4.56549	1.82371	6.69442	1.80339
419	41.8008	4.35364	1.90724	6.07406	1.81957
420	41.9008	4.59124	1.74633	5.75645	1.97817
421	42.0008	4.82301	1.86958	6.48956	1.95118
422	42.1008	4.2859	1.66801	6.59332	2.10725
423	42.2008	4.15842	1.811	6.64315	1.93846
424	42.3008	4.10714	1.87847	6.87119	1.88951
425	42.4008	4.22197	1.91595	6.0902	2.5105
426	42.5008	4.59905	1.79481	6.25393	1.68855
427	42.6009	4.63548	1.68149	5.23137	1.76105
428	42.7009	4.51676	1.95156	6.65348	1.73115
429	42.8009	3.75014	1.70609	7.05911	2.13863
430	42.9009	4.40595	1.99523	6.59052	5.7238
431	43.0009	3.99263	1.78289	6.2588	4.94703
432	43.1009	4.91775	1.94675	6.55729	4.56255
433	43.2009	4.11145	1.81777	6.31761	5.02351
434	43.3009	3.9948	1.93678	6.51069	4.99594
435	43.4009	3.69066	1.80442	7.01642	4.19086
436	43.5009	4.36483	1.91729	6.29079	4.72393
437	43.6009	4.08862	1.8609	6.52816	5.06902
438	43.7009	3.95776	1.94655	6.68171	1.9899
439	43.8009	3.73365	1.90776	6.76269	1.80889
440	43.9009	4.0499	1.73748	6.49546	2.12723
441	44.0009	4.15512	1.69138	6.73472	2.44866
442	44.1009	4.4073	1.85512	5.46234	2.02449
443	44.2009	3.70733	1.87797	6.53605	2.01095
444	44.3009	4.34101	1.95062	6.65972	2.12395
445	44.4009	4.36881	1.91404	6.36782	1.76503
446	44.5009	4.17631	1.62439	7.01483	1.94447
447	44.6009	4.19099	1.86482	6.86281	1.94892
448	44.7009	3.91313	1.7516	6.23618	2.38386
449	44.8009	4.56414	1.70395	5.79404	2.03609
450	44.9009	5.06238	1.85524	6.23587	1.87113
451	45.0009	4.15413	1.8251	6.56659	2.09989
452	45.1009	4.10052	1.98998	6.39758	1.78929
453	45.2009	3.99464	1.73827	6.77729	1.89142
454	45.3009	4.15117	1.80593	6.58298	1.89525
455	45.4009	4.6076	1.87998	6.20438	1.80335
456	45.5009	4.17264	1.77665	6.88843	5.14892
457	45.6009	4.61053	1.81285	6.44636	1.87246
458	45.7009	3.97649	1.88466	6.89632	3.14521
459	45.8009	4.62629	1.8881	6.40668	2.08048
460	45.9009	2.99068	3.47871	8.3849	2.00913
461	46.0009	4.36935	1.79479	6.3206	1.919
462	46.1009	4.39515	1.85114	6.50331	2.10946
463	46.2009	4.3246	1.93096	7.16427	1.78567
464	46.3009	4.00987	1.93397	6.68741	1.98195
465	46.4009	4.17332	1.86165	6.95823	2.08396
466	46.5009	4.11557	1.92414	7.17782	1.93541
467	46.6009	4.51603	1.95444	6.36138	2.06169
468	46.7009	4.05692	1.82282	6.79604	1.92128
469	46.8009	3.66428	1.93524	6.86305	3.91653
470	46.9009	4.3286	1.87457	6.65792	2.073
471	47.0009	4.10813	2.08207	7.26519	1.91378
472	47.1009	4.00638	1.93754	6.84144	2.52145
473	47.2009	4.51569	1.74028	5.68391	3.76413
474	47.3009	4.45487	2.0289	5.7172	4.89494
475	47.4009	3.69339	1.85246	6.18898	1.76206
476	47.501	4.09018	1.6947	6.2579	2.29087
477	47.601	4.5843	2.02154	6.36301	1.65469
478	47.701	4.15106	1.81585	6.16781	2.01027
479	47.801	2.96182	1.90133	7.29012	1.84881
480	47.901	4.70552	2.08057	6.38031	1.88613
481	48.001	4.67254	3.48183	6.24263	1.90169
482	48.101	3.9815	1.77741	6.88153	2.76559
483	48.201	4.09342	1.98487	6.89701	1.69956
484	48.301	4.0907	1.85907	6.98906	1.87451
485	48.401	4.25534	1.68349	6.72946	1.88105
486	48.501	4.26129	1.87054	6.58316	1.92507
487	48.601	4.34747	1.74974	6.38887	1.91627
488	48.701	3.84054	1.90932	6.32324	1.88506
489	48.801	3.88745	2.32147	6.3352	2.11906
490	48.901	3.45363	1.97403	7.08796	1.89928
491	49.001	4.30291	1.92537	6.43247	2.32625
492	49.101	3.75287	1.75294	6.53689	1.96145
493	49.201	4.55757	1.83748	6.48586	2.14731
494	49.301	4.78008	1.96435	6.84208	2.02711
495	49.401	3.76643	1.75376	6.67841	1.70664
496	49.501	4.17212	1.78451	6.68458	2.04931
497	49.601	3.92353	1.62263	6.75004	1.81479
498	49.701	4.04555	1.84042	7.29584	1.92828
499	49.801	3.97056	1.86201	6.38859	1.73801
500	49.901	4.53045	1.77766	6.50461	1.79504
501	50.001	4.19028	1.77515	6.11318	1.70605
502	50.101	3.32069	1.95252	7.64222	1.9115
503	50.201	2.90531	2.13005	7.94258	1.84988
504	50.301	4.40444	2.1006	6.60121	1.8472
505	50.401	4.00978	1.60888	6.48735	1.79469
506	50.501	4.16298	1.91988	6.76291	1.87361
507	50.601	4.44828	1.98856	6.38911	1.88457
508	50.701	4.17882	1.82081	6.37949	1.85731
509	50.801	4.95585	1.66702	5.76804	1.7218
510	50.901	4.18087	2.09033	6.6428	1.84955
511	51.001	4.24114	1.76541	7.07375	1.81941
512	51.101	4.44427	1.70426	6.91506	1.67338
513	51.201	4.22263	1.85082	6.86729	2.06967
514	51.301	3.15759	2.01791	6.6406	1.72628
515	51.401	4.33147	1.65604	7.03152	1.84829
516	51.501	4.6558	2.12029	6.19063	1.91441
517	51.601	4.32862	2.21046	7.01325	1.87597
518	51.701	2.90707	2.00302	7.23344	1.94853
519	51.801	5.0423	2.09118	6.39684	1.90353
520	51.901	4.05422	1.78802	6.31926	1.73633
521	52.001	3.90961	1.75831	6.85587	1.82156
522	52.101	4.0014	1.85006	6.8994	1.9141
523	52.201	2.93522	3.35232	8.45444	2.17333
524	52.301	3.67085	2.41814	6.68402	1.75408
525	52.401	4.42951	1.91787	6.13622	2.15351
526	52.5011	4.83638	1.87118	6.51448	2.10037
527	52.6011	4.48761	1.84968	6.45857	1.99691
528	52.7011	2.97107	1.83175	7.70899	2.00999
529	52.8011	4.37292	1.92637	6.53049	1.94271
530	52.9011	4.06479	1.79844	6.71849	2.06218
531	53.0011	4.23861	1.85816	5.82521	1.9075
532	53.1011	4.26747	1.89156	6.79982	1.77776
533	53.2011	2.84312	1.85321	7.73197	1.93447
534	53.3011	3.12644	2.11077	7.82758	2.20402
535	53.4011	4.39428	2.02439	6.9263	1.89297
536	53.5011	3.96759	1.89362	6.6688	1.90633
537	53.6011	3.89379	1.76434	6.11212	2.1079
538	53.7011	4.27132	1.77772	6.29053	1.74533
539	53.8011	4.12588	2.11853	6.8385	2.19579
540	53.9011	3.90526	1.82865	6.63398	2.23173
541	54.0011	4.15503	2.10957	6.34982	2.27614
542	54.1011	4.74641	1.95623	6.39494	1.84364
543	54.2011	3.77991	2.03226	6.44337	1.8601
544	54.3011	4.07987	2.08785	6.37766	2.23502
545	54.4011	4.29429	1.74744	6.3977	1.76259
546	54.5011	3.78088	1.86771	6.73856	2.01784
547	54.6011	4.25362	1.90952	6.63253	2.1682
548	54.7011	3.88443	1.77537	6.6803	1.94206
549	54.8011	4.64287	2.38061	5.98725	1.90678
550	54.9011	3.97477	1.94281	6.3168	1.94889
551	55.0011	4.23119	2.01259	6.97811	2.06293
552	55.1011	4.68911	1.99838	6.90616	1.91456
553	55.2011	3.60485	1.87746	6.60136	1.9632
554	55.3011	3.80168	1.85619	6.83211	1.97981
555	55.4011	4.0851	2.09793	6.32267	1.88004
556	55.5011	3.95907	1.88736	7.13914	2.09674
557	55.6011	4.45113	2.13555	6.43244	1.8002
558	55.7011	4.62658	1.76646	6.77252	1.81997
559	55.8011	4.68206	1.97969	6.40686	2.19181
560	55.9011	4.22798	1.82251	6.49871	1.76035
561	56.0011	3.99389	1.76587	6.43427	1.9194
562	56.1011	4.9082	1.81234	5.59577	1.81884
563	56.2011	4.39576	1.81518	6.06833	1.83702
564	56.3011	4.09839	1.70949	5.9347	1.75025
565	56.4011	4.48031	1.79298	6.61614	2.0663
566	56.5011	4.74807	1.90417	7.58155	1.9799
567	56.6011	4.35381	1.86002	6.96811	1.88737
568	56.7011	3.99639	1.8307	6.27443	1.7918
569	56.8011	4.48914	1.83815	6.60377	2.65719
570	56.9011	4.24534	1.80161	6.71454	1.87154
571	57.0011	4.40085	1.83411	6.07048	1.837
572	57.1011	4.06954	1.8323	6.60462	1.80258
573	57.2011	4.68316	1.89204	5.78827	1.78946
574	57.3011	4.37079	1.81766	5.98103	2.10249
575	57.4011	4.02275	1.92553	6.4935	2.01715
576	57.5012	4.18753	2.13048	6.10693	2.08666
577	57.6012	4.25194	1.9939	6.02104	1.95213
578	57.7012	2.73235	1.83162	7.55786	5.19017
579	57.8012	4.37283	1.81054	5.1076	2.66585
580	57.9012	4.61911	1.90227	6.5106	4.79216
581	58.0012	4.4558	1.83785	6.59977	3.20789
582	58.1012	3.92702	1.8558	6.87885	2.29959
583	58.2012	2.90203	1.87037	6.90995	2.06817
584	58.3012	4.3579	1.91646	6.90537	2.31568
585	58.4012	4.20082	1.98689	6.95754	1.86726
586	58.5012	2.88844	1.95365	7.70203	2.05311
587	58.6012	4.49286	1.75453	6.32695	3.52029
588	58.7012	4.48396	1.80939	5.07855	2.04334
589	58.8012	4.20132	1.7729	6.50096	2.39083
590	58.9012	4.2918	1.67496	5.98546	2.58796
591	59.0012	4.78946	1.84913	6.00446	1.79328
592	59.1012	3.92372	1.792	6.13599	1.73414
593	59.2012	4.11269	1.73441	7.051	1.99634
594	59.3012	4.04581	1.88739	6.25831	1.77207
595	59.4012	4.88824	1.69787	5.89948	1.76764
596	59.5012	3.46254	1.78781	6.78544	1.93344
597	59.6012	3.83322	1.74394	6.52264	1.85382
598	59.7012	4.27989	2.31092	7.11145	2.04208
599	59.8012	4.34467	1.76944	6.32694	1.76265
600	59.9012	4.19485	1.7212	6.83262	1.86523
601	60.0012	4.14738	1.94603	6.5226	5.08206
602	60.1012	4.50456	1.85493	6.17262	3.94476
603	60.2012	4.25591	1.96764	6.93722	5.14687
604	60.3012	4.09161	1.99384	6.68832	1.86946
605	60.4012	4.18849	2.22232	6.70704	1.62683
606	60.5012	3.82942	1.96205	6.3662	1.90763
607	60.6012	4.25128	1.9079	6.12259	1.95655
608	60.7012	3.8648	1.96165	6.66353	1.93889
609	60.8012	4.18892	1.7663	6.40572	1.88013
610	60.9012	4.09591	1.80318	6.64695	1.78645
611	61.0012	4.49533	1.73662	7.1846	2.01703
612	61.1012	4.03554	1.87769	6.73762	1.79854
613	61.2012	4.48656	1.77873	6.34063	2.03312
614	61.3012	4.23545	1.8084	6.46003	2.07737
615	61.4012	3.32385	2.00103	8.50368	1.82772
616	61.5012	3.24376	1.88401	8.59141	1.94268
617	61.6012	3.80647	1.63497	8.26412	1.86887
618	61.7012	3.56061	2.11203	8.25378	2.17754
619	61.8012	4.14621	1.81812	6.7592	2.04549
620	61.9012	4.40152	1.91326	6.64875	1.81927
621	62.0012	3.99887	2.00434	6.74791	1.73378
622	62.1012	4.84535	1.88338	6.51381	2.0068
623	62.2012	4.11496	1.91051	7.0383	2.0905
624	62.3012	4.12842	1.86897	6.31875	2.03709
625	62.4012	4.14709	1.79962	7.06162	1.82302
626	62.5012	4.47312	1.82384	6.62399	1.98335
627	62.6013	4.19408	1.89032	6.97497	2.12914
628	62.7013	4.20231	1.89716	6.63162	3.22244
629	62.8013	4.37874	1.9686	6.03186	1.89107
630	62.9013	4.15749	1.83889	6.46481	2.12203
631	63.0013	4.26548	1.70537	6.23104	1.84651
632	63.1013	4.13386	1.85963	6.48974	1.90027
633	63.2013	4.37622	1.88708	6.68482	2.03755
634	63.3013	4.40901	1.7717	5.90063	1.90399
635	63.4013	3.47987	1.80913	8.69685	4.26652
636	63.5013	4.34205	1.80821	6.79957	1.88447
637	63.6013	4.5346	1.85707	6.43085	2.03634
638	63.7013	4.34665	2.0067	6.1559	1.91113
639	63.8013	4.30251	1.78853	5.86848	1.78146
640	63.9013	4.3573	1.89181	5.68895	1.74985
641	64.0013	4.37588	1.89016	6.1631	1.80535
642	64.1013	4.43198	1.68527	6.43191	1.97788
643	64.2013	4.63859	2.02038	6.57025	2.18659
644	64.3013	4.16765	1.77462	5.87015	1.93866
645	64.4013	4.37502	2.05239	6.48955	2.09581
646	64.5013	4.60619	1.8085	5.99208	1.91412
647	64.6013	4.48417	2.02569	5.76087	1.87444
648	64.7013	4.56853	1.64853	6.25833	2.01482
649	64.8013	4.77592	1.86276	6.08734	2.12148
650	64.9013	3.956	1.88507	6.45339	2.08516
651	65.0013	4.12615	1.73536	6.51285	1.75345
652	65.1013	4.25236	1.88567	6.7071	1.87743
653	65.2013	4.65334	1.70489	5.71016	1.99109
654	65.3013	4.40046	1.80612	6.08781	1.93505
655	65.4013	4.11583	1.84231	6.12268	1.91885
656	65.5013	4.24674	1.88955	6.28537	2.18981
657	65.6013	4.90465	1.61345	5.50935	1.89299
658	65.7013	3.99844	1.89188	6.53259	1.99079
659	65.8013	4.33998	1.69589	5.99788	2.08577
660	65.9013	3.56622	1.79264	6.78045	1.90107
661	66.0013	4.50858	1.65659	6.49992	2.37981
662	66.1013	4.87082	1.79946	6.21653	1.9278
663	66.2013	4.08198	1.81374	6.18978	1.82042
664	66.3013	4.2056	1.86782	6.4088	4.33259
665	66.4013	4.22888	2.64168	6.26491	1.85076
666	66.5013	4.21806	1.79996	6.76324	1.93956
667	66.6013	3.07834	1.8254	7.06184	1.99354
668	66.7013	4.03291	1.72739	6.91413	1.79243
669	66.8013	2.74114	1.89281	7.72812	2.02879
670	66.9013	4.31887	2.27222	6.61125	2.09283
671	67.0013	4.56835	1.83687	6.78019	1.84843
672	67.1013	4.23392	1.76198	6.64269	1.89256
673	67.2013	4.37362	1.96838	6.14626	1.99986
674	67.3013	4.37309	1.96129	6.49886	1.94755
675	67.4013	3.90242	2.78873	6.99103	2.1676
676	67.5014	4.33749	2.05573	5.71687	1.92487
677	67.6014	4.01054	1.81135	6.36763	1.86733
678	67.7014	4.37616	1.98784	6.446	1.73499
679	67.8014	4.09445	1.91647	5.78171	1.98177
680	67.9014	4.70355	1.8275	6.04905	1.8499
681	68.0014	4.89126	1.93695	6.88319	1.87087
682	68.1014	4.15553	1.98495	6.29824	2.65549
683	68.2014	4.04287	1.97421	6.60485	2.00776
684	68.3014	3.53337	1.81466	8.09402	1.86919
685	68.4014	3.76975	1.94582	6.62911	1.81091
686	68.5014	4.83493	1.78303	6.90116	2.41996
687	68.6014	4.41946	1.96103	5.98749	2.04852
688	68.7014	3.08359	2.06083	8.22731	2.36801
689	68.8014	3.13034	1.98673	8.49622	1.90986
690	68.9014	4.17485	1.7893	6.17488	4.95268
691	69.0014	4.11666	1.80894	6.54667	5.18529
692	69.1014	4.29805	2.01489	6.71085	4.89222
693	69.2014	3.9286	1.69869	6.60501	4.57027
694	69.3014	4.25148	1.84801	6.49455	4.74421
695	69.4014	3.91219	1.84227	5.95109	2.55241
696	69.5014	4.15057	1.93727	6.71882	4.5275
697	69.6014	3.98114	1.82469	6.63469	3.43411
698	69.7014	4.4275	1.92232	6.37426	4.78319
699	69.8014	3.89748	1.94999	6.48142	3.78884
700	69.9014	4.51732	1.94527	5.78368	2.04806
701	70.0014	4.52386	1.70709	7.27625	3.15846
702	70.1014	4.38025	1.9247	7.02269	3.15154
703	70.2014	4.19066	1.71018	7.6743	3.3048
704	70.3014	4.37562	1.81731	6.90639	2.85471
705	70.4014	4.72271	1.93057	6.29765	2.11496
706	70.5014	4.45068	1.81169	5.62466	1.96585
707	70.6014	5.31719	1.7569	6.35127	1.9004
708	70.7014	4.52449	1.8816	5.75028	2.07683
709	70.8014	4.38149	1.85667	6.17592	1.81972
710	70.9014	4.24451	1.84732	5.49716	2.00067
711	71.0014	4.48356	1.84389	6.5237	4.96372
712	71.1014	4.32132	1.93586	5.02376	2.70693
713	71.2014	4.57002	1.88286	4.94064	3.38617
714	71.3014	4.23812	1.82468	7.54324	3.64346
715	71.4014	3.79246	1.83294	7.86202	3.97283
716	71.5014	4.53688	1.75065	6.95292	3.69735
717	71.6014	4.37251	2.08933	7.71	3.87534
718	71.7014	4.58203	1.81398	7.8098	4.47314
719	71.8014	4.25077	1.73728	7.35477	3.95118
720	71.9014	4.3119	1.78801	6.22925	2.93171
721	72.0014	4.79157	2.16054	6.28719	3.29699
722	72.1014	4.69033	1.7963	5.82758	3.04834
723	72.2014	4.39202	1.77819	5.92094	2.83613
724	72.3014	4.88522	2.00253	5.59058	2.16857
725	72.4014	4.55191	1.75931	5.69742	2.12156
726	72.5014	4.61571	2.16715	5.69785	2.24536
727	72.6015	4.56284	1.83191	6.27738	1.90172
728	72.7015	4.50714	1.99257	5.5197	1.86736
729	72.8015	4.43537	1.78022	6.48185	4.57141
730	72.9015	4.38614	2.03015	5.47474	2.21417
731	73.0015	4.20638	1.69356	6.1169	2.45254
732	73.1015	3.97781	1.98471	6.97201	2.46089
733	73.2015	4.06304	1.92126	6.28808	1.74748
734	73.3015	4.59932	1.86049	6.75091	1.89654
735	73.4015	3.92131	1.78349	6.77326	2.38667
736	73.5015	4.1251	1.83355	6.29795	1.94157
737	73.6015	4.31474	1.84595	6.61125	2.08068
738	73.7015	4.07319	1.76095	6.90206	4.69715
739	73.8015	4.3841	1.93297	6.56252	2.00171
740	73.9015	4.60436	1.69767	6.22758	2.47158
741	74.0015	4.43418	1.807	6.03525	2.17558
742	74.1015	2.93917	1.81947	7.66927	1.91297
743	74.2015	3.57681	1.78146	8.48603	1.80267
744	74.3015	4.74974	2.0178	5.7832	2.02888
745	74.4015	4.48146	1.85989	6.20956	1.93926
746	74.5015	3.84958	1.93255	6.50466	1.89528
747	74.6015	4.2898	1.67504	6.2572	1.71187
748	74.7015	4.10319	1.79054	6.2723	1.78189
749	74.8015	4.41254	1.89601	6.97977	2.42127
750	74.9015	4.44364	1.83848	6.49591	1.84691
751	75.0015	4.39403	1.8611	6.5361	3.75971
752	75.1015	4.10487	1.88281	6.66167	2.26524
753	75.2015	4.17154	1.87421	5.79845	1.82092
754	75.3015	4.50098	1.76686	5.53558	1.64829
755	75.4015	4.4773	2.01914	6.37909	2.0652
756	75.5015	4.0863	2.11743	5.99677	2.20747
757	75.6015	4.76265	1.70857	6.17274	1.99553
758	75.7015	4.27309	1.88168	6.18916	3.00793
759	75.8015	4.2183	1.83502	6.18692	2.83916
760	75.9015	4.54469	1.78829	5.87405	2.47175
761	76.0015	4.04003	1.76924	5.68617	2.11168
762	76.1015	4.88416	1.87113	5.77482	2.02943
763	76.2015	4.30171	2.08329	5.96012	2.00839
764	76.3015	4.69023	1.75089	5.99095	1.84719
765	76.4015	3.20496	2.09583	7.17165	1.96743
766	76.5015	4.59188	1.84657	5.8115	1.86423
767	76.6015	4.64442	1.84168	6.57512	2.46447
768	76.7015	4.45907	2.03678	6.85465	4.54391
769	76.8015	4.42645	1.89462	6.82959	4.27232
770	76.9015	4.1697	1.9656	5.96056	2.41727
771	77.0015	4.10471	2.01152	6.07636	2.27057
772	77.1015	4.38291	1.86588	6.74344	1.8746
773	77.2015	4.54519	1.75872	6.60665	1.90292
774	77.3015	4.61749	1.83886	6.10095	1.89508
775	77.4015	4.46183	1.94505	6.21679	2.17371
776	77.5016	3.99042	1.93261	6.36466	1.85171
777	77.6016	4.1129	1.89279	6.22086	1.84066
778	77.7016	4.29998	1.78249	6.14358	1.88945
779	77.8016	4.30454	1.85677	6.40261	2.56369
780	77.9016	4.35082	1.7942	6.40644	1.87943
781	78.0016	4.29405	1.68749	5.95738	2.34534
782	78.1016	4.13836	1.8254	6.58795	1.93995
783	78.2016	4.3939	1.8367	5.80679	1.85474
784	78.3016	4.85006	2.02932	5.84298	2.15798
785	78.4016	4.46275	1.79762	6.21677	2.12258
786	78.5016	3.71994	1.76884	6.46305	1.946
787	78.6016	4.49606	1.7803	6.09028	2.30054
788	78.7016	2.86838	1.72316	6.63315	1.72946
789	78.8016	4.34798	1.90404	6.76493	2.21877
790	78.9016	4.88591	1.87778	6.22127	2.21396
791	79.0016	4.45939	1.83238	6.27614	1.88578
792	79.1016	3.85706	1.69709	6.69781	1.86361
793	79.2016	4.44115	1.75173	6.11322	2.16353
794	79.3016	4.10375	1.77009	5.97893	1.98045
795	79.4016	4.6975	1.80336	6.07505	1.8457
796	79.5016	4.33472	1.91493	6.08365	2.11237
797	79.6016	4.28162	2.12333	6.12391	1.91003
798	79.7016	4.51428	1.9085	5.69118	1.98086
799	79.8016	3.89811	2.12164	6.47036	2.09817
800	79.9016	4.62571	1.90944	6.63075	2.80492
801	80.0016	4.63229	1.87471	5.85937	2.14397
802	80.1016	4.28519	1.82956	6.56867	2.03838
803	80.2016	4.2292	1.76742	6.54822	1.85667
804	80.3016	4.52394	1.9694	6.58236	1.94772
805	80.4016	4.0751	2.14905	7.12518	2.11144
806	80.5016	4.31321	1.75642	5.92764	1.93004
807	80.6016	4.53656	1.86499	6.2607	1.6939
808	80.7016	4.80467	1.74847	5.76567	2.31379
809	80.8016	4.45928	1.89228	6.2146	1.90334
810	80.9016	3.66078	1.76085	6.60999	3.5952
811	81.0016	4.46416	1.7583	5.76218	2.16405
812	81.1016	4.79384	1.71006	6.45923	4.14025
813	81.2016	4.124	2.17137	7.82546	4.33503
814	81.3016	4.18941	1.8823	7.56451	4.03895
815	81.4016	3.79079	1.64183	8.16068	3.80245
816	81.5016	4.23554	1.76206	6.77772	2.55109
817	81.6016	4.30377	1.93978	7.09582	2.90421
818	81.7016	4.69897	1.89028	7.03548	3.18296
819	81.8016	4.36486	2.0262	7.42824	3.14652
820	81.9016	4.67099	1.79905	6.28349	1.66912
821	82.0016	4.66375	1.96952	7.09862	2.32112
822	82.1016	3.97736	1.8241	6.92797	2.62697
823	82.2016	3.87488	1.73065	6.20867	3.28809
824	82.3016	4.14001	1.94102	5.80481	2.06249
825	82.4016	3.85117	1.91364	7.61664	3.31625
826	82.5017	4.26691	1.68574	7.29178	3.43854
827	82.6017	4.1948	1.87148	7.66968	3.04969
828	82.7017	4.43129	1.81952	7.31805	3.12282
829	82.8017	4.38683	1.81364	7.57983	3.43292
830	82.9017	4.24187	1.6512	7.35886	3.23569
831	83.0017	4.29141	1.67558	6.30423	2.1204
832	83.1017	4.69184	1.78138	6.97714	2.95206
833	83.2017	3.72498	1.76641	6.98185	2.41775
834	83.3017	4.61358	2.12821	6.3537	2.30877
835	83.4017	4.41585	1.90437	7.08921	3.21832
836	83.5017	4.0209	1.88479	7.73409	3.59957
837	83.6017	4.75382	1.90814	7.21979	3.02536
838	83.7017	3.87502	2.07309	7.75059	3.26247
839	83.8017	4.29198	1.76145	7.85386	3.14999
840	83.9017	4.37992	1.84268	7.09666	3.00175
841	84.0017	4.40477	1.86608	7.03842	3.33314
842	84.1017	4.13892	1.89668	7.43364	3.01201
843	84.2017	4.11837	1.92333	7.19014	3.29444
844	84.3017	4.57954	2.09027	7.6415	4.34737
845	84.4017	4.11928	1.8551	7.1189	3.13892
846	84.5017	4.42928	1.79469	7.29948	3.33893
847	84.6017	4.28336	1.86491	7.84119	3.04488
848	84.7017	4.29552	1.81033	6.84654	3.18146
849	84.8017	4.31232	1.68572	7.03595	3.08792
850	84.9017	3.83518	1.78726	6.11602	1.98192
851	85.0017	3.98344	1.95853	7.32451	3.40293
852	85.1017	4.67708	1.85819	6.77327	3.04066
853	85.2017	4.09708	1.85219	6.84858	2.96704
854	85.3017	4.1352	1.70331	7.10135	3.54726
855	85.4017	4.4013	2.03937	7.07675	2.68593
856	85.5017	4.73226	1.99974	7.77191	3.00398
857	85.6017	3.7144	1.8089	7.45745	3.21889
858	85.7017	4.04753	2.01209	7.45665	3.45786
859	85.8017	4.35737	1.90686	7.23693	3.57355
860	85.9017	4.78025	2.04573	7.3172	3.12676
861	86.0017	4.5083	1.79267	7.12422	3.77751
862	86.1017	2.81319	2.04957	8.00769	3.58108
863	86.2017	4.01487	1.77672	7.42385	3.21615
864	86.3017	4.42143	1.75403	7.19313	3.47141
865	86.4017	3.06401	2.17844	7.51265	3.27531
866	86.5017	4.26782	1.63621	6.97498	3.29143
867	86.6017	4.53107	1.89416	6.49061	3.00341
868	86.7017	4.65297	1.94582	6.80658	3.47036
869	86.8017	4.45934	1.86997	6.85525	2.8535
870	86.9017	4.71498	1.96618	7.61397	3.21159
871	87.0017	4.25462	1.72334	7.77074	3.52274
872	87.1017	4.167	2.01422	7.18794	3.46191
873	87.2017	4.09009	1.64435	7.10597	3.15755
874	87.3017	4.05268	1.98824	8.14096	3.25659
875	87.4017	3.9697	1.79521	7.49131	3.31762
876	87.5018	4.43096	1.78335	6.99902	3.34061
877	87.6018	4.30462	1.6068	7.50409	4.70239
878	87.7018	4.70923	1.82071	6.47748	2.97622
879	87.8018	4.23179	1.79281	7.54044	3.67316
880	87.9018	4.10176	1.82502	7.07382	3.22811
881	88.0018	4.5467	1.74779	7.03978	3.23271
882	88.1018	4.35152	1.85938	7.34575	3.75905
883	88.2018	2.84905	1.82049	7.86998	3.56154
884	88.3018	4.44779	1.86236	7.48422	3.64453
885	88.4018	4.6099	1.77304	6.92696	3.177
886	88.5018	4.27268	1.87318	6.97711	3.31688
887	88.6018	4.51781	1.82746	6.91075	3.17456
888	88.7018	4.48219	1.82174	7.10629	3.69939
889	88.8018	5.00902	1.85654	6.92395	3.2721
890	88.9018	4.02892	1.94166	7.94801	3.03484
891	89.0018	4.16299	1.91996	7.45342	3.23685
892	89.1018	4.33319	1.71215	6.77804	2.87497
893	89.2018	4.00218	1.84516	7.33858	3.16146
894	89.3018	4.55984	1.90614	6.75553	3.13168
895	89.4018	4.2853	1.71849	7.41708	3.26013
896	89.5018	4.29497	2.00796	7.52966	4.51371
897	89.6018	3.8174	1.79904	7.44092	3.34281
898	89.7018	4.37333	1.90025	7.44949	3.70748
899	89.8018	4.62982	1.81493	6.93598	2.94583
900	89.9018	3.81876	1.80783	7.72317	3.28157
901	90.0018	4.06742	1.70579	7.4772	2.91812
902	90.1018	4.43039	1.61718	7.09828	3.02219
903	90.2018	4.45042	1.81715	7.12315	3.0627
904	90.3018	2.751	2.33625	8.01585	3.29271
905	90.4018	3.94558	1.89399	7.04746	3.05747
906	90.5018	3.95122	1.96155	7.29302	3.3978
907	90.6018	4.3817	1.8496	7.17738	2.96744
908	90.7018	4.15915	1.72401	7.31828	3.63442
909	90.8018	4.28041	1.79875	7.08633	3.43785
910	90.9018	3.83373	1.853	7.98577	3.62154
911	91.0018	3.77143	1.90792	7.3705	3.24742
912	91.1018	4.66027	1.82019	7.11631	3.15006
913	91.2018	4.29645	1.75101	7.60619	3.06532
914	91.3018	4.65369	1.95376	7.54964	3.85315
915	91.4018	4.19827	1.92399	7.62884	3.82404
916	91.5018	4.2857	1.752	7.14032	3.19814
917	91.6018	4.39413	1.90785	7.22207	3.09954
918	91.7018	3.95766	2.10749	7.55318	3.19178
919	91.8018	4.09704	1.81248	7.48769	3.27401
920	91.9018	4.36757	1.81159	7.35765	3.23443
921	92.0018	4.24505	1.76343	7.50768	2.92012
922	92.1018	4.35967	2.08524	7.14548	3.04673
923	92.2018	4.0874	1.97103	7.22686	2.81696
924	92.3018	4.05951	1.84028	7.31923	2.62508
925	92.4018	4.16293	2.40345	7.40288	2.91086
926	92.5019	2.82593	1.93132	7.54137	2.98868
927	92.6019	4.87737	1.91939	7.57265	3.57652
928	92.7019	4.49591	1.67818	6.28052	2.54397
929	92.8019	3.5335	1.82991	8.23944	3.42511
930	92.9019	4.30937	1.69065	6.89717	2.44936
931	93.0019	3.948	1.84575	7.56693	3.08233
932	93.1019	3.98089	1.69371	7.72149	4.41272
933	93.2019	4.52096	1.82505	7.66804	3.24972
934	93.3019	4.2521	1.67663	7.10114	3.23138
935	93.4019	4.15111	2.08413	7.30036	5.22927
936	93.5019	4.27739	1.89048	7.31657	4.69397
937	93.6019	4.12485	1.83919	7.53802	6.108
938	93.7019	4.42998	1.73882	7.85891	4.89503
939	93.8019	4.47392	1.94602	7.56841	5.0912
940	93.9019	4.63061	1.78589	7.50708	2.94718
941	94.0019	4.41821	1.8545	6.71861	2.67278
942	94.1019	4.03051	1.83609	7.99057	3.38176
943	94.2019	3.93282	1.90733	7.17836	3.01336
944	94.3019	4.6518	1.79665	7.08438	3.09455
945	94.4019	4.41379	1.69885	6.94782	2.8423
946	94.5019	4.50945	1.86954	6.83881	2.40903
947	94.6019	4.04627	1.85216	7.41837	4.23003
948	94.7019	4.2405	1.92595	7.18363	3.10642
949	94.8019	4.30586	1.83803	7.41402	3.16473
950	94.9019	2.80597	1.78818	7.81015	3.45158
951	95.0019	4.02695	1.93257	6.90007	2.9797
952	95.1019	4.44827	1.81604	6.81082	2.8677
953	95.2019	2.98782	1.65349	7.65732	3.17613
954	95.3019	4.44503	1.92548	7.51665	3.12095
955	95.4019	4.24241	1.69667	7.41678	3.04193
956	95.5019	3.10538	1.80364	7.53755	3.09881
957	95.6019	4.23639	1.85046	7.18	2.87591
958	95.7019	4.27447	2.02209	6.69382	3.04587
959	95.8019	4.17147	1.7478	7.58752	3.84217
960	95.9019	4.30017	1.92708	6.70597	3.33297
961	96.0019	4.42203	1.81358	7.07351	3.60473
962	96.1019	4.70691	1.97118	7.22745	3.04812
963	96.2019	4.04992	2.09276	7.93463	3.26992
964	96.3019	4.09335	1.78161	7.30532	3.59957
965	96.4019	4.28335	1.84713	7.60179	2.89938
966	96.5019	2.9335	1.84785	7.87701	3.26594
967	96.6019	3.89724	1.95026	7.32815	3.46185
968	96.7019	3.77129	1.80129	7.78104	3.97659
969	96.8019	4.25504	1.72169	7.20441	3.15975
970	96.9019	4.16948	2.05735	7.46985	3.11876
971	97.0019	4.55935	1.78274	7.60748	3.48799
972	97.1019	4.08324	1.89062	7.16167	3.11045
973	97.2019	4.51914	1.96724	7.14451	2.88717
974	97.3019	3.79809	1.81733	7.38992	3.27724
975	97.4019	3.89806	1.62716	7.36876	3.8986
976	97.5019	3.99933	1.68334	6.88545	2.09929
977	97.602	4.28272	1.7283	6.63931	2.19053
978	97.702	4.17932	1.77288	6.45671	2.45253
979	97.802	4.0194	1.78482	6.79367	3.66644
980	97.902	4.37681	1.68985	6.28861	3.608
981	98.002	4.12181	1.83519	6.69894	2.03863
982	98.102	4.12294	1.67297	8.11127	4.02116
983	98.202	4.31005	1.86469	6.67847	3.07615
984	98.302	2.90043	1.80757	7.10135	2.15196
985	98.402	4.24744	1.92498	6.83162	2.99579
986	98.502	3.95044	1.90943	6.59573	2.03296
987	98.602	4.45236	1.88698	6.54409	2.01913
988	98.702	4.29196	1.88446	6.49632	2.04687
989	98.802	4.35166	1.91938	6.33658	1.79881
990	98.902	4.31072	1.87716	6.38799	1.80676
991	99.002	4.03953	1.73469	5.92837	1.86258
992	99.102	3.84643	1.98309	6.79103	1.91273
993	99.202	4.76989	1.90781	6.0492	2.14419
994	99.302	4.05648	1.7046	6.79513	2.34471
995	99.402	4.18911	1.8161	6.69421	1.74521
996	99.502	4.59214	1.7974	6.67027	2.57789
997	99.602	4.36493	2.27678	6.69325	1.84981
998	99.702	4.24991	2.00226	6.33007	2.08664
999	99.802	4.05925	1.90868	6.6351	2.18918
1000	99.902	4.02465	1.87844	6.04699	2.14954
1001	100	4.38178	2.17142	6.22628	2.18116

## Sheet: FIG4F Serine Distance (Average)
	Distance Between Serine and Putative Base from Molecular Dynamics
	Distance (Å) S617:D585 (S585:D553)	Distance (Å) S619:D585 (S587:D553)	Distance (Å) S617:E616 (S585:E548)	Distance (Å) S620:E616 (S588:E548)
Average	4.35767	2.71461	6.61532	2.92363
standard deviation	0.458525	1.44716	0.707028	1.2765

## Sheet: README_4E_4F
Manuscript ID: EMBOJ-2023-115688
Data Description:
Distances Between Serine and Putative Base from Molecular Dynamics
Distances between serine and adjacent apsartic acid or glutamic acid as a function of time
