# Supplementary material for: Shared and distinct mechanisms of UBA1 inactivation across different diseases
Source: EMBO J. 2024 Feb 15;43(10):1919–46. doi: 10.1038/s44318-024-00046-z (PMC11099125; doi:10.1038/s44318-024-00046-z)
Supplement: Supplementary file 8 — Source Data Fig. 5 [file 44318_2024_46_MOESM8_ESM.zip]

Archive with 50 entries (42 files):
- EMBOJ-2023-115688_Figure 5/
- __MACOSX/._EMBOJ-2023-115688_Figure 5
- EMBOJ-2023-115688_Figure 5/5I/
- __MACOSX/EMBOJ-2023-115688_Figure 5/._5I
- EMBOJ-2023-115688_Figure 5/5F/
- __MACOSX/EMBOJ-2023-115688_Figure 5/._5F
- EMBOJ-2023-115688_Figure 5/5H/
- __MACOSX/EMBOJ-2023-115688_Figure 5/._5H
- EMBOJ-2023-115688_Figure 5/.DS_Store
- __MACOSX/EMBOJ-2023-115688_Figure 5/._.DS_Store
- EMBOJ-2023-115688_Figure 5/5C/
- __MACOSX/EMBOJ-2023-115688_Figure 5/._5C
- EMBOJ-2023-115688_Figure 5/5D/
- __MACOSX/EMBOJ-2023-115688_Figure 5/._5D
- EMBOJ-2023-115688_Figure 5/5E/
- __MACOSX/EMBOJ-2023-115688_Figure 5/._5E
- EMBOJ-2023-115688_Figure 5/5B/
- __MACOSX/EMBOJ-2023-115688_Figure 5/._5B
- EMBOJ-2023-115688_Figure 5/5I/.DS_Store
- __MACOSX/EMBOJ-2023-115688_Figure 5/5I/._.DS_Store
- EMBOJ-2023-115688_Figure 5/5I/115688_SourceDATA_Fig5I_Heatmap of CHO-ts20_S621C_E2 Transfer Defects.xlsx
- __MACOSX/EMBOJ-2023-115688_Figure 5/5I/._115688_SourceDATA_Fig5I_Heatmap of CHO-ts20_S621C_E2 Transfer Defects.xlsx
- EMBOJ-2023-115688_Figure 5/5F/115688_SourceDATA_Fig5F_Heatmap of E2 Transfer Defects.xlsx
- __MACOSX/EMBOJ-2023-115688_Figure 5/5F/._115688_SourceDATA_Fig5F_Heatmap of E2 Transfer Defects.xlsx
- EMBOJ-2023-115688_Figure 5/5H/115688_SourceDATA_Fig5F_Heatmap of CHO-ts20_E2 Transfer Defects.xlsx
- __MACOSX/EMBOJ-2023-115688_Figure 5/5H/._115688_SourceDATA_Fig5F_Heatmap of CHO-ts20_E2 Transfer Defects.xlsx
- EMBOJ-2023-115688_Figure 5/5C/115688_SourceDATA_Fig5C_E2 Transfer Defects.xlsx
- __MACOSX/EMBOJ-2023-115688_Figure 5/5C/._115688_SourceDATA_Fig5C_E2 Transfer Defects.xlsx
- EMBOJ-2023-115688_Figure 5/5D/115688_SourceDATA_Fig5D_E1-recharging Defects.xlsx
- __MACOSX/EMBOJ-2023-115688_Figure 5/5D/._115688_SourceDATA_Fig5D_E1-recharging Defects.xlsx
- EMBOJ-2023-115688_Figure 5/5E/115688_SourceDATA_Fig5E_Fold Differences - E2vsE1 Defects.xlsx
- __MACOSX/EMBOJ-2023-115688_Figure 5/5E/._115688_SourceDATA_Fig5E_Fold Differences - E2vsE1 Defects.xlsx
- EMBOJ-2023-115688_Figure 5/5B/115688_SourceDATA_Fig5B_E1_G477A-A478S-S56F.tif
- __MACOSX/EMBOJ-2023-115688_Figure 5/5B/._115688_SourceDATA_Fig5B_E1_G477A-A478S-S56F.tif
- EMBOJ-2023-115688_Figure 5/5B/115688_SourceDATA_Fig5B_E2_WT-Y55H-G477A.tif
- __MACOSX/EMBOJ-2023-115688_Figure 5/5B/._115688_SourceDATA_Fig5B_E2_WT-Y55H-G477A.tif
- EMBOJ-2023-115688_Figure 5/5B/.DS_Store
- __MACOSX/EMBOJ-2023-115688_Figure 5/5B/._.DS_Store
- EMBOJ-2023-115688_Figure 5/5B/115688_SourceDATA_Fig5B_E2_D506N_D506G.tif
- __MACOSX/EMBOJ-2023-115688_Figure 5/5B/._115688_SourceDATA_Fig5B_E2_D506N_D506G.tif
- EMBOJ-2023-115688_Figure 5/5B/115688_SourceDATA_Fig5B_E2_S56F-A478S-S621C.tif
- __MACOSX/EMBOJ-2023-115688_Figure 5/5B/._115688_SourceDATA_Fig5B_E2_S56F-A478S-S621C.tif
- EMBOJ-2023-115688_Figure 5/5B/115688_SourceDATA_Fig5B_E1_WT-Y55H.tif
- __MACOSX/EMBOJ-2023-115688_Figure 5/5B/._115688_SourceDATA_Fig5B_E1_WT-Y55H.tif
- EMBOJ-2023-115688_Figure 5/5B/115688_SourceDATA_Fig5B_E1_D506N-D506G.tif
- __MACOSX/EMBOJ-2023-115688_Figure 5/5B/._115688_SourceDATA_Fig5B_E1_D506N-D506G.tif
- EMBOJ-2023-115688_Figure 5/5B/115688_SourceDATA_Fig5B_E1_S621C.tif
- __MACOSX/EMBOJ-2023-115688_Figure 5/5B/._115688_SourceDATA_Fig5B_E1_S621C.tif
- EMBOJ-2023-115688_Figure 5/5B/06172023_E2tx-VEXAS-60minPh3 2023.08.17_08.43.28-01_Ch.tif
- __MACOSX/EMBOJ-2023-115688_Figure 5/5B/._06172023_E2tx-VEXAS-60minPh3 2023.08.17_08.43.28-01_Ch.tif
