# Supplementary material for: Shared and distinct mechanisms of UBA1 inactivation across different diseases
Source: EMBO J. 2024 Feb 15;43(10):1919–46. doi: 10.1038/s44318-024-00046-z (PMC11099125; doi:10.1038/s44318-024-00046-z)
Supplement: Supplementary file 8 — Source Data Fig. 5 [file 44318_2024_46_MOESM8_ESM.zip › EMBOJ-2023-115688_Figure 5/5I/115688_SourceDATA_Fig5I_Heatmap of CHO-ts20_S621C_E2 Transfer Defects.xlsx]

## Sheet: FIG5I - E2 Transfer Def. (CHO)
	VEXAS Syndrome (E2 Transfer Defects (Log2 fold-change relative to WT))
E2 Tested	UBA1b-WT	p.S621C
	Bio. Rep.	Bio. Rep.
UBE2L3	0	-0.120929
	0	-0.125206
	0	-0.105686
UBE2S	0	-0.218274
	0	-0.23968
	0	-0.364876

## Sheet: READ ME_5I
Manuscript ID: EMBOJ-2023-115688
Data Description:
Quantification of Ubiqutin Transfer to E2 enzymes in the CHO-ts20 cell line for other E2 Transfer defects specifically for S621C
Changes are Quantified as a log2 fold-change Relative to WT activity
