# Supplementary material for: Shared and distinct mechanisms of UBA1 inactivation across different diseases
Source: EMBO J. 2024 Feb 15;43(10):1919–46. doi: 10.1038/s44318-024-00046-z (PMC11099125; doi:10.1038/s44318-024-00046-z)
Supplement: Supplementary file 8 — Source Data Fig. 5 [file 44318_2024_46_MOESM8_ESM.zip › EMBOJ-2023-115688_Figure 5/5F/115688_SourceDATA_Fig5F_Heatmap of E2 Transfer Defects.xlsx]

## Sheet: FIG5F - E2 Transfer Def. (FITC)
	VEXAS Syndrome (Fold-change Ratio (Log2(DE2 charging/DE1 charging))) (@30C)
Exp Date	UBA1b-WT	UBA1b-p.Y55H	UBA1b-p.S56F	UBA1b-p.G477A	UBA1b-p.A478S	UBA1b-p.D506N	UBA1b-p.D506G	UBA1b-p.S621C
	Bio. Rep.	Bio. Rep.	Bio. Rep.	Bio. Rep.	Bio. Rep.	Bio. Rep.	Bio. Rep.	Bio. Rep.
UBE2D3	0	-1.22608	-1.18255	-1.3324	-2.38278	-1.31662	-0.720881	-2.70983
	0	-1.16604	-1.15354	-1.37997	-2.99164	-0.760405	-1.03444	-2.4982
	0	-1.27251	-1.16498	-1.55988	-2.10606	-1.27387	-0.610103	-2.20085
UBE2R2	0	-1.28336	-1.10955	-1.24114	-2.37137	-1.5463	-1.12058	-2.49446
	0	-1.39112	-1.2576	-2.10457	-2.46148	-1.91757	-1.03271	-2.25753
	0	-1.53728	-0.921269	-2.19565	-2.26635	-1.15821	-1.35874	-2.46539
UBE2S	0	-1.64185	-1.32513	-1.22577	-3.00854	-1.41148	-1.12457	-2.60159
	0	-2.22459	-1.25808	-2.67992	-2.94976	-1.93434	-0.898915	-2.35942
	0	-1.85091	-0.981966	-2.44163	-2.87338	-0.983203	-1.01948	-2.67527
UBE2E1	0	-1.31954	-1.37766	-1.35977	-1.33888	-0.716883	-0.680626	-2.81761
	0	-0.703146	-0.742252	-1.09482	-0.928454	-0.235604	-0.0585501	-2.17901
	0	-3.03292	-3.53703	-3.16606	-1.56477	-2.57394	-2.64417	-4.02105
	0	-4.10795	-3.32605	-3.39535	-1.58193	-2.57563	-2.62166	-3.95196

## Sheet: READ ME_5F
Manuscript ID: EMBOJ-2023-115688
Data Description:
Quantification of Ubiqutin Transfer to E2 enzymes in a multi-turnover reaction using the Ubi-FITC assay
Changes are Quantified as a log2 fold-change Relative to WT activity
