# Supplementary material for: Shared and distinct mechanisms of UBA1 inactivation across different diseases
Source: EMBO J. 2024 Feb 15;43(10):1919–46. doi: 10.1038/s44318-024-00046-z (PMC11099125; doi:10.1038/s44318-024-00046-z)
Supplement: Supplementary file 8 — Source Data Fig. 5 [file 44318_2024_46_MOESM8_ESM.zip › EMBOJ-2023-115688_Figure 5/5H/115688_SourceDATA_Fig5F_Heatmap of CHO-ts20_E2 Transfer Defects.xlsx]

## Sheet: FIG5H - E2 Transfer Def. (CHO)
	VEXAS Syndrome (E2 Transfer Defects (Log2 fold-change relative to WT))
E2 Tested	UBA1b-WT	UBA1a	Uba1c	p.Y55H	p.S56F	p.G477A	p.D506G	p.A478S	p.S621C
	Bio. Rep.	Bio. Rep.	Bio. Rep.	Bio. Rep.	Bio. Rep.	Bio. Rep.	Bio. Rep.	Bio. Rep.	Bio. Rep.
UBE2C	0	-2.17989		-1.05982	-1.48184	-0.568537	-0.94297	-0.226679	0.137504
	0	-1.028	-2.09302	-0.292712	-1.0223	-1.20256	-0.580972	-0.965953	-0.0171542
	0	-1.25255	-2.88956	-0.417635	-1.30718	-1.43252	-0.738813	-0.864447	0.0371095
UBE2D3	0	-0.926108	-3.35874	-0.974685	-1.22018	-0.480452	-1.76646	-0.491882	0.0607392
	0	-0.265811	-1.91301	-0.577916	-0.439717	-1.60724	-0.468286	-0.241518	0.311173
	0	-0.315864	-1.61948	-0.543009	-0.923983	-3.71554	-1.76871	-1.15319	0.0425253
UBE2R2	0	-1.41515	-2.0671	-1.2191	-1.31593	-0.795191	-0.77536	-0.0488196	-0.036082
	0	-0.251893	-1.14011	-0.796428	-0.557094	-0.558795	-0.0300211	0.103406	0.148402
	0	-0.235177	-1.061	-0.714262	-0.65859	-0.982357	-0.399612	-0.433984	-0.391965

## Sheet: READ ME_5H
Manuscript ID: EMBOJ-2023-115688
Data Description:
Quantification of Ubiqutin Transfer to E2 enzymes in the CHO-ts20 cell line
Changes are Quantified as a log2 fold-change Relative to WT activity
