# Supplementary material for: Shared and distinct mechanisms of UBA1 inactivation across different diseases
Source: EMBO J. 2024 Feb 15;43(10):1919–46. doi: 10.1038/s44318-024-00046-z (PMC11099125; doi:10.1038/s44318-024-00046-z)
Supplement: Supplementary file 8 — Source Data Fig. 5 [file 44318_2024_46_MOESM8_ESM.zip › EMBOJ-2023-115688_Figure 5/5C/115688_SourceDATA_Fig5C_E2 Transfer Defects.xlsx]

## Sheet: FIG5C - E2 Transfer (Multi)
	VEXAS Syndrome (E2 % Transfered (Thioester Charged/Total Protein)) (@30C)
Exp Date	UBA1b-WT	UBA1b-p.Y55H	UBA1b-p.S56F	UBA1b-p.G477A	UBA1b-p.A478S	UBA1b-p.D506N	UBA1b-p.D506G	UBA1b-p.S621C
	Bio. Rep.	Bio. Rep.	Bio. Rep.	Bio. Rep.	Bio. Rep.	Bio. Rep.	Bio. Rep.	Bio. Rep.
2023-08-14	55.8	24.2	23	36.1	25.1	41.2	44.2	23.7
2023-08-16	60.957	27.4091	22.0216	21.4398	42.3037		14.5697
2023-08-17	65.5519	21.3828	7.44809	11.7811	52.1074		7.30023
2023-08-18	55.6297	17.6878	22.1019	26.8697	44.8009		27.9877
2023-08-23	77.1449	13.0687	17.0873	17.2892	59.5245	29.0937	31.0814	10.9757
2023-08-23	75.0969	24.0174	12.3203	3.41968	31.2507	21.3593	36.1309	3.51456
2023-08-26	60.5722				31.0776	29.1799		9.00593
2023-08-27					30.742	22.8642		9.76681

## Sheet: READ ME_5C
Manuscript ID: EMBOJ-2023-115688
Data Description:
Quantification of Ubiqutin Transfer to UBE2D3 enzymes in a multi-turnover reaction from Figure5B
