# Supplementary material for: Shared and distinct mechanisms of UBA1 inactivation across different diseases
Source: EMBO J. 2024 Feb 15;43(10):1919–46. doi: 10.1038/s44318-024-00046-z (PMC11099125; doi:10.1038/s44318-024-00046-z)
Supplement: Supplementary file 8 — Source Data Fig. 5 [file 44318_2024_46_MOESM8_ESM.zip › EMBOJ-2023-115688_Figure 5/5D/115688_SourceDATA_Fig5D_E1-recharging Defects.xlsx]

## Sheet: FIG5D - E1 re-charging
	VEXAS Syndrome (E1 % Recharged (Thioester Charged/Total Protein)) (@30C)
Exp Date	UBA1b-WT	UBA1b-p.Y55H	UBA1b-p.S56F	UBA1b-p.G477A	UBA1b-p.A478S	UBA1b-p.D506N	UBA1b-p.D506G	UBA1b-p.S621C
	Bio. Rep.	Bio. Rep.	Bio. Rep.	Bio. Rep.	Bio. Rep.	Bio. Rep.	Bio. Rep.	Bio. Rep.
2023-08-14	93.6	33.9	25.4	41.1	86.8	53.1	71.6	85.6
2023-08-16	93.1566	64.157	42.7899	35.9285	94.869		37.0441
2023-08-17	93.9851	69.8083	38.4306	62.5721	99.9817		77.3066
2023-08-18	98.0339	57.9385	54.2228	61.2956	88.8091		38.8651
2023-08-23	89.4407	58.3114	49.8743	68.8832	83.0834	46.3791	60.075	82.4165
2023-08-25	95.5501	78.7858	35.7901	46.3133	96.5111	89.083	59.5522	86.4362
2023-08-26	98.7				96.3	82.3		87.7
2023-08-27	98.7				91.2	60.6		90

## Sheet: READ ME_5D
Manuscript ID: EMBOJ-2023-115688
Data Description:
Quantification of UBA1 re-charging post single-turnover transfer reaction to UBE2D3 from Figure5B
