# Supplementary material for: Shared and distinct mechanisms of UBA1 inactivation across different diseases
Source: EMBO J. 2024 Feb 15;43(10):1919–46. doi: 10.1038/s44318-024-00046-z (PMC11099125; doi:10.1038/s44318-024-00046-z)
Supplement: Supplementary file 8 — Source Data Fig. 5 [file 44318_2024_46_MOESM8_ESM.zip › EMBOJ-2023-115688_Figure 5/5E/115688_SourceDATA_Fig5E_Fold Differences - E2vsE1 Defects.xlsx]

## Sheet: FIG5E - Fold Difference (E2 E1)
	VEXAS Syndrome (Fold-change Ratio (DE2/DE1)) (@30C)
Exp Date	UBA1b-WT	UBA1b-p.Y55H	UBA1b-p.S56F	UBA1b-p.G477A	UBA1b-p.A478S	UBA1b-p.D506N	UBA1b-p.D506G	UBA1b-p.S621C
	Bio. Rep.	Bio. Rep.	Bio. Rep.	Bio. Rep.	Bio. Rep.	Bio. Rep.	Bio. Rep.	Bio. Rep.
2023-08-16	1	0.652081	0.785353	0.910763	0.681021		0.365687
2023-08-17	1	0.439321	0.276137	0.270104	0.746555		0.159457
2023-08-18	1	0.538823	0.718694	0.773469	0.889235		0.887635
2023-08-23	1	0.25984	0.397215	0.290997	0.830634	0.727286	0.599839	0.154399
2023-08-25	1	0.387871	0.437991	0.0939483	0.411995	0.305071	0.771953	0.051735
2023-08-26	1				0.525853	0.577734		0.16733
2023-08-27	1				0.549264	0.61479		0.176829

## Sheet: READ ME_5E
Manuscript ID: EMBOJ-2023-115688
Data Description:
Comparison ratio of defects observed from E2 Transfer defects (Fig5C) and E1 re-charging defects (Fig5D)
Quantified Relative to WT activity
