# Supplementary material for: Shared and distinct mechanisms of UBA1 inactivation across different diseases
Source: EMBO J. 2024 Feb 15;43(10):1919–46. doi: 10.1038/s44318-024-00046-z (PMC11099125; doi:10.1038/s44318-024-00046-z)
Supplement: Supplementary file 9 — Source Data Fig. 6 [file 44318_2024_46_MOESM9_ESM.zip]

Archive with 16 entries (12 files):
- EMBOJ-2023-115688_Figure 6/
- __MACOSX/._EMBOJ-2023-115688_Figure 6
- EMBOJ-2023-115688_Figure 6/6F/
- __MACOSX/EMBOJ-2023-115688_Figure 6/._6F
- EMBOJ-2023-115688_Figure 6/.DS_Store
- __MACOSX/EMBOJ-2023-115688_Figure 6/._.DS_Store
- EMBOJ-2023-115688_Figure 6/6E/
- __MACOSX/EMBOJ-2023-115688_Figure 6/._6E
- EMBOJ-2023-115688_Figure 6/6D/
- __MACOSX/EMBOJ-2023-115688_Figure 6/._6D
- EMBOJ-2023-115688_Figure 6/6F/115688_SourceDATA_Fig6F_XL-SMA Thermolability.xlsx
- __MACOSX/EMBOJ-2023-115688_Figure 6/6F/._115688_SourceDATA_Fig6F_XL-SMA Thermolability.xlsx
- EMBOJ-2023-115688_Figure 6/6E/115688_SourceDATA_Fig6E_Lung Cancer Thermolability.xlsx
- __MACOSX/EMBOJ-2023-115688_Figure 6/6E/._115688_SourceDATA_Fig6E_Lung Cancer Thermolability.xlsx
- EMBOJ-2023-115688_Figure 6/6D/115688_SourceDATA_Fig6D_VEXAS Thermolability.xlsx
- __MACOSX/EMBOJ-2023-115688_Figure 6/6D/._115688_SourceDATA_Fig6D_VEXAS Thermolability.xlsx
