# Supplementary material for: Shared and distinct mechanisms of UBA1 inactivation across different diseases
Source: EMBO J. 2024 Feb 15;43(10):1919–46. doi: 10.1038/s44318-024-00046-z (PMC11099125; doi:10.1038/s44318-024-00046-z)
Supplement: Supplementary file 9 — Source Data Fig. 6 [file 44318_2024_46_MOESM9_ESM.zip › EMBOJ-2023-115688_Figure 6/6F/115688_SourceDATA_Fig6F_XL-SMA Thermolability.xlsx]

## Sheet: FIG6F Thermolability (Curves)
	XL Spinal Muscular Atrophy (Relative % Thioester Formation (Thioester Charging/Total Protein)))
Exp Date	WT						p.M539I						p.S547G						p.E557V
	Bio. Rep.	Bio. Rep.	Bio. Rep.	Bio. Rep.	Bio. Rep.	Bio. Rep.	Bio. Rep.	Bio. Rep.	Bio. Rep.	Bio. Rep.	Bio. Rep.	Bio. Rep.	Bio. Rep.	Bio. Rep.	Bio. Rep.	Bio. Rep.	Bio. Rep.	Bio. Rep.	Bio. Rep.	Bio. Rep.	Bio. Rep.	Bio. Rep.	Bio. Rep.	Bio. Rep.
30min Pre-Incubated Temp (°C)=>	0	35	37	39	41	43	0	35	37	39	41	43	0	35	37	39	41	43	0	35	37	39	41	43
2022-07-19	74.3483	74.1392	65.9373	48.9859	19.7252	13.3859	70.7	69	47.7	22.2	15.1	14.3	69.8	58.1	34.3	18	14.4	10.7	70	33.7	16.1	7.7	6.9	5.9
2023-05-16	72.6842	71.0486	65.926	49.149	16.0545	12.4586	81.73	82.3	66.03	40.39	10.62		82.6	79.4	52.6		2.95	2.71	93.6715	46.4026	12.33	5.856	5.45	3.71
2023-05-23	79.1857	76.6574	71.1765	58.0056	27.1243	14.8155	86.54	87.72	73.35	30.55	2.53	2.6	84.5	75.2	51.3	25.2	5.69	1.4	76.9532		38.4616	15.67	4.74	4.977
2023-05-25	73.2	72.1	69.1	50.4	16.6	15.4	69.75	67.17	49.95	23.81	2.48	6.92	78.3	70.3	43.5	13.1	0.92	1.55	76.0838	64.8134	46.5042	19.01	5.79	1.125
2023-06-01	71.33	63.3	66.28	50.54	23.41	22.27	77.25	68.26	53.33	25.29	6.97	4.49	78.5	75.2	36.2	9.43	3.12	2.34
2023-06-16	95.92	93.72	84.49	66.24		2.61													70.4127	31.1516	11.4905	2.971	2.39	2.012
2023-06-13	65.7	72.2	72.5	52.5	46.3	8.1													71.5	41	14.1	13.7	15.2	13.5

## Sheet: FIG6F Thermolabilty Qu. (Ratio)
	XL Spinal Muscular Atrophy (Thermolability Quantification of Thioester Retention (Thioester Charge @37C/Thioester Charge @Ice))
Exp. Date	WT	p.M539I	p.S547G	p.E557V
	Bio. Rep.	Bio. Rep.	Bio. Rep.	Bio. Rep.
2022-07-19	88.6871	67.4682	49.1404	23
2023-05-16	90.7019	80.7904	63.6804
2023-05-23	89.8855	84.7585	60.7101	13.163
2023-05-25	94.3989	71.6129	55.5556	49.9805
2023-06-01	92.9202	69.0356	46.1146	61.1224
2023-06-16	88.0838			16.3188
2023-06-16				19.7203

## Sheet: README_6F
Manuscript ID: EMBOJ-2023-115688
Data Description:
XL-SMA varants
UPPER PANEL: Quantification of thioester formed after pre-incubation at indicated temperatures, plotted as a curve of UBA1 activity
LOWER PANEL: Thermolability Ratio (Thioester Formation @37C / Thioester Formation @Ice of upper panel)
