# Supplementary material for: Shared and distinct mechanisms of UBA1 inactivation across different diseases
Source: EMBO J. 2024 Feb 15;43(10):1919–46. doi: 10.1038/s44318-024-00046-z (PMC11099125; doi:10.1038/s44318-024-00046-z)
Supplement: Supplementary file 9 — Source Data Fig. 6 [file 44318_2024_46_MOESM9_ESM.zip › EMBOJ-2023-115688_Figure 6/6E/115688_SourceDATA_Fig6E_Lung Cancer Thermolability.xlsx]

## Sheet: FIG6E Thermolability (Curves)
	Lung Cancer in Never Smokers (Relative % Thioester Formation (Thioester Charging/Total Protein)))
Exp Date	WT						p.Q469P						p.D555Y						p.H643Y						p.Q724P						p.L904R
	Bio. Rep.	Bio. Rep.	Bio. Rep.	Bio. Rep.	Bio. Rep.	Bio. Rep.	Bio. Rep.	Bio. Rep.	Bio. Rep.	Bio. Rep.	Bio. Rep.	Bio. Rep.	Bio. Rep.	Bio. Rep.	Bio. Rep.	Bio. Rep.	Bio. Rep.	Bio. Rep.	Bio. Rep.	Bio. Rep.	Bio. Rep.	Bio. Rep.	Bio. Rep.	Bio. Rep.	Bio. Rep.	Bio. Rep.	Bio. Rep.	Bio. Rep.	Bio. Rep.	Bio. Rep.	Bio. Rep.	Bio. Rep.	Bio. Rep.	Bio. Rep.	Bio. Rep.	Bio. Rep.
30min Pre-Incubated Temp (°C)=>	0	35	37	39	41	43	0	35	37	39	41	43	0	35	37	39	41	43	0	35	37	39	41	43	0	35	37	39	41	43	0	35	37	39	41	43
2023-05-16	80.81	81.28	72.54	70.32	18.9	0	94.87	23.27	4.17	0.48	0.5	0	86.1773	76.154	50.2584	12.9413	12.1052	0	58.5883	55.6613	39.5568	33.5378	0	0	48.4992	47.007	34.6812	6.94988	3.78864	0	32.3689	10.8024	11.8538	9.54527	0	0
2023-05-23	81.22	78.92	67.27	51.74	16.6	2.9	63.21	30.03	11.34	8.45	0	0	71.2275	66.8274	50.8894	41.9376	11.5227	0	64.6296	56.1286	47.2225	30.9293	0	0	75.2184	71.6144	62.083	55.6524	0	0	47.2801	24.4555	20.9072	17.4397	11.3399	10.1034
2023-05-23	81.65	76.21	66.48	53.39	23.65	17.42	69.92	24.26	7.71	4.33	1.89	0	84.7143	58.8987	41.306	27.8511	7.37785	0	72.4969	65.0457	56.7139	41.4382	1.15823	1.21479	63.6665	67.1743	54.8745	48.0107	14.0557	0
2023-05-25	73.31	72.31	65.19	56.23	22.69	24.61	83.9	26.06	3.81	1.26	0.43	1.18	78.0438	66.0021	48.0366	22.7669	6.67828	5.96667	71.8415	56.8597	48.4712	21.9822	2.48914	1.74124	34.6327	33.7269	25.7156	13.9602	6.73721	5.10542
2023-06-01	65.7	72.2	72.5	52.5	46.3	8.1	45.23	29.58	8.68	7.72	8.37	6.5	70.1041	60.5721	30.1323	12.5765	3.57611	7.45668	56.8379	52.6877	51.74	29.4618	4.88899	5.53791	17.7752		15.1904	6.54772	4.74408	3.48205
2023-06-01							71.89	28.07	6.12	11.21	7.89	5.32	60.7643	56.9125	37.2775	18.7928	7.33297	7.23247	54	52.6	42.5	13.7	11.5	4.4	20.2693	24.1241	12.0243	2.08985	4.55915	3.84032
2023-06-13	78.96	81.03	69.52	51.58	21.62	0.89													68.6992	67.5383	32.7977	23.7186	6.61552	3.1683	71.7295	70.8569	60.6476	26.8693	5.22511	6.42666
2023-07-20	80.01	84.34	80.01	60.97	24.27	12.01																			32.9872	18.2603	12.0922	12.2328	7.5775	3.84193
2023-07-20																									26.5313	15.5064	13.704	8.47169	2.3674	2.35333

## Sheet: FIG6E Thermolabilty Qu. (Ratio)
	Lung Cancer in Never Smokers (Thermolability Quantification of Thioester Retention (Thioester Charge @37C/Thioester Charge @Ice))
Exp. Date	WT	p.Q469P	p.D555Y	p.H643Y	p.Q724P	p.L904R
	Bio. Rep.	Bio. Rep.	Bio. Rep.	Bio. Rep.	Bio. Rep.	Bio. Rep.
2023-05-16	92.9202	4.39549	58.3198	67.5165	71.5087	36.6209
2023-05-23	88.0838	17.9402	71.4463	73.0664	82.537	44.2199
2023-05-23	95.1152	11.0269	48.7592	78.2294	86.1905
2023-05-25	93.1984	4.54112	61.5509	67.4697	74.2523
2023-06-01	89.7661	19.1908	42.9823	91.0308	85.4584
2023-06-01	82.8244	8.51301	61.3477	78.7037	59.3229
2023-06-13	81.4207			78.7481	84.5504
2023-07-20	88.9237			47.741	36.6574
2023-07-20	99.9999				51.6523

## Sheet: README_6E
Manuscript ID: EMBOJ-2023-115688
Data Description:
Lung Cancer Variants
UPPER PANEL: Quantification of thioester formed after pre-incubation at indicated temperatures, plotted as a curve of UBA1 activity
LOWER PANEL: Thermolability Ratio (Thioester Formation @37C / Thioester Formation @Ice of upper panel)
