# Supplementary material for: Shared and distinct mechanisms of UBA1 inactivation across different diseases
Source: EMBO J. 2024 Feb 15;43(10):1919–46. doi: 10.1038/s44318-024-00046-z (PMC11099125; doi:10.1038/s44318-024-00046-z)
Supplement: Supplementary file 9 — Source Data Fig. 6 [file 44318_2024_46_MOESM9_ESM.zip › EMBOJ-2023-115688_Figure 6/6D/115688_SourceDATA_Fig6D_VEXAS Thermolability.xlsx]

## Sheet: FIG6D Thermolability (Curves)
	VEXAS Syndrome (Relative % Thioester Formation (Thioester Charging/Total Protein)))
Exp Date	WT						p.Y55H						p.S56F						p.G477A						p.A478S						p.D506N						p.D506G						p.S621C
	Bio. Rep.	Bio. Rep.	Bio. Rep.	Bio. Rep.	Bio. Rep.	Bio. Rep.	Bio. Rep.	Bio. Rep.	Bio. Rep.	Bio. Rep.	Bio. Rep.	Bio. Rep.	Bio. Rep.	Bio. Rep.	Bio. Rep.	Bio. Rep.	Bio. Rep.	Bio. Rep.	Bio. Rep.	Bio. Rep.	Bio. Rep.	Bio. Rep.	Bio. Rep.	Bio. Rep.	Bio. Rep.	Bio. Rep.	Bio. Rep.	Bio. Rep.	Bio. Rep.	Bio. Rep.	Bio. Rep.	Bio. Rep.	Bio. Rep.	Bio. Rep.	Bio. Rep.	Bio. Rep.	Bio. Rep.	Bio. Rep.	Bio. Rep.	Bio. Rep.	Bio. Rep.	Bio. Rep.	Bio. Rep.	Bio. Rep.	Bio. Rep.	Bio. Rep.	Bio. Rep.	Bio. Rep.
30min Pre-Incubated Temp (°C)=>	0	35	37	39	41	43	0	35	37	39	41	43	0	35	37	39	41	43	0	35	37	39	41	43	0	35	37	39	41	43	0	35	37	39	41	43	0	35	37	39	41	43	0	35	37	39	41	43
2021-06-22	79.4429	83.2017	77.5742	55.3836	15.5275	5.13791	70.519	66.84	60.0993	53.3368	28.7063	20.6557
2021-06-22	80.4	77.3	70.7	57.6	27.2	14.6	54.1	59.1	61.6	43.2	33	4.2
2022-06-14	82.6694	86.7709	80.1147	56.1253	25.5896	15.3009							76.6257	66.6289	45.6123	24.1424	10.0963	6.17497
2022-06-14	79.9386	85.6242	77.2443	57.0702	27.853	18.6718							72.04	70.24	52.99	21.51	4.12	2.64
2022-06-14	79.1857	76.6574	71.1765	58.0056	27.1243	14.8155							82.289	72.97	57.4365	19.6206	3.22787	4.82515
2023-06-17	65.7	72.2	72.5	52.5	46.3	8.1													43.6912	46.0749	34.5062	22.1422	10.1992	9.69257	77.9933	82.0428	72.2933	48.0697	15.9784	10.3598	40.5115	36.9381	33.3099	24.2687	12.973	6.49669	49.3179	55.5628	55.6913	38.135	15.5948	8.40347	73.1	68.7	61.8	47.4	23.7	16.8
2023-06-17	68.69	67.43	65.45	59.47	38.78	36.33													59.31	58.75	49.43	32.58	7.15	4.74	57.6	57.8	51.9	25.3	25.3	10.6	25.7	20.8	18.8	13.7	13.6	5.9	35.1	50.7	43.2	26.7	28.5	8.7	71.1	63.8	60.1	31.8	19.9	5.3
2023-07-20	78.96	81.03	69.52	51.58	21.62	0.89													65.98	68.62	61.41	31.93	4.46	2.79							51.9	51.7	56.8	55.3	38.1	22.5	72.545	74.3898	60.3114	45.1	21.5	20.27
2023-07-20	80.01	84.34	80.01	60.97	24.27	12.01													81.8796	74.8366	58.4752	22.5938	7.36692	5.2437							68.9514	67.1495	54.0983	24.857	3.96416	2.62187	68.6992	67.5383	32.7977	23.7186	6.61552	3.1683

## Sheet: FIG6D Thermolabilty Qu. (Ratio)
	VEXAS Syndrome (Thermolability Quantification of Thioester Retention (Thioester Charge @37C/Thioester Charge @Ice))
Exp Date	WT	p.Y55H	p.S56F	p.G477A	p.A478S	p.D506N	p.D506G	p.S621C
	Bio. Rep.	Bio. Rep.	Bio. Rep.	Bio. Rep.	Bio. Rep.	Bio. Rep.	Bio. Rep.	Bio. Rep.
2021-03-17	97.6478		59.5261
2021-10-02	97.2316				96.876	110.219	120.476
2021-10-02	96.4318				92.6916
2021-10-06	96.9097	85.2243		78.9776	90	82.2234	112.923	84.573
2021-10-06	96.6295
2021-10-06	94.4535
2022-07-19	95.282	113.8	35.5	270.2*		73.4	123.2	84.5
2022-07-19				83.34		109	83.1365
2023-07-07	99.9999	91.7648	73.5551	93.0795		78.4586	47.741
2023-07-07	92.8485		69.7985	71.416			126.707	69.0721

## Sheet: README_6D
Manuscript ID: EMBOJ-2023-115688
Data Description:
VEXAS Variants
UPPER PANEL: Quantification of thioester formed after pre-incubation at indicated temperatures, plotted as a curve of UBA1 activity
LOWER PANEL: Thermolability Ratio (Thioester Formation @37C / Thioester Formation @Ice of upper panel)
