# Supplementary material for: Shared and distinct mechanisms of UBA1 inactivation across different diseases
Source: EMBO J. 2024 Feb 15;43(10):1919–46. doi: 10.1038/s44318-024-00046-z (PMC11099125; doi:10.1038/s44318-024-00046-z)
Supplement: Supplementary file 10 — Source Data Fig. 7 [file 44318_2024_46_MOESM10_ESM.zip]

Archive with 30 entries (25 files):
- EMBOJ-2023-115688_Figure 7/
- __MACOSX/._EMBOJ-2023-115688_Figure 7
- EMBOJ-2023-115688_Figure 7/.DS_Store
- __MACOSX/EMBOJ-2023-115688_Figure 7/._.DS_Store
- EMBOJ-2023-115688_Figure 7/7E/
- __MACOSX/EMBOJ-2023-115688_Figure 7/._7E
- EMBOJ-2023-115688_Figure 7/7G/
- __MACOSX/EMBOJ-2023-115688_Figure 7/._7G
- EMBOJ-2023-115688_Figure 7/7F/
- __MACOSX/EMBOJ-2023-115688_Figure 7/._7F
- EMBOJ-2023-115688_Figure 7/7A/
- __MACOSX/EMBOJ-2023-115688_Figure 7/._7A
- EMBOJ-2023-115688_Figure 7/7E/115688_SourceDATA_Fig7E_E1_WT-D555Y-Q724P-L904R.tif
- __MACOSX/EMBOJ-2023-115688_Figure 7/7E/._115688_SourceDATA_Fig7E_E1_WT-D555Y-Q724P-L904R.tif
- EMBOJ-2023-115688_Figure 7/7E/115688_SourceDATA_Fig7E_E2_Q469P.tif
- __MACOSX/EMBOJ-2023-115688_Figure 7/7E/._115688_SourceDATA_Fig7E_E2_Q469P.tif
- EMBOJ-2023-115688_Figure 7/7E/.DS_Store
- __MACOSX/EMBOJ-2023-115688_Figure 7/7E/._.DS_Store
- EMBOJ-2023-115688_Figure 7/7E/115688_SourceDATA_Fig7E_E2_WT-D555Y-H643Y-Q724P-L904R.tif
- __MACOSX/EMBOJ-2023-115688_Figure 7/7E/._115688_SourceDATA_Fig7E_E2_WT-D555Y-H643Y-Q724P-L904R.tif
- EMBOJ-2023-115688_Figure 7/7E/115688_SourceDATA_Fig7E_E1_Q469P_H643Y.tif
- __MACOSX/EMBOJ-2023-115688_Figure 7/7E/._115688_SourceDATA_Fig7E_E1_Q469P_H643Y.tif
- EMBOJ-2023-115688_Figure 7/7G/115688_SourceDATA_Fig7G_Heatmap of CHO-ts20_E2 Transfer Defects in all Disease.xlsx
- __MACOSX/EMBOJ-2023-115688_Figure 7/7G/._115688_SourceDATA_Fig7G_Heatmap of CHO-ts20_E2 Transfer Defects in all Disease.xlsx
- EMBOJ-2023-115688_Figure 7/7F/.DS_Store
- __MACOSX/EMBOJ-2023-115688_Figure 7/7F/._.DS_Store
- EMBOJ-2023-115688_Figure 7/7F/115688_SourceDATA_Fig7F_E1-recharging Defects.xlsx
- __MACOSX/EMBOJ-2023-115688_Figure 7/7F/._115688_SourceDATA_Fig7F_E1-recharging Defects.xlsx
- EMBOJ-2023-115688_Figure 7/7A/115688_SourceDATA_Fig7A_Thioester Formation Assay.tif
- __MACOSX/EMBOJ-2023-115688_Figure 7/7A/._115688_SourceDATA_Fig7A_Thioester Formation Assay.tif
