# Supplementary material for: Shared and distinct mechanisms of UBA1 inactivation across different diseases
Source: EMBO J. 2024 Feb 15;43(10):1919–46. doi: 10.1038/s44318-024-00046-z (PMC11099125; doi:10.1038/s44318-024-00046-z)
Supplement: Supplementary file 10 — Source Data Fig. 7 [file 44318_2024_46_MOESM10_ESM.zip › EMBOJ-2023-115688_Figure 7/7G/115688_SourceDATA_Fig7G_Heatmap of CHO-ts20_E2 Transfer Defects in all Disease.xlsx]

## Sheet: FIG7G - E2 Transfer Def. (CHO)
	E2 Transfer Defects Across all UBA1 diseases (E2 Transfer Defects (Log2 fold-change relative to WT))
E2 Tested	UBA1b-WT	p.E557V	p.S547G	p.M539I	p.D555Y	p.Q469P	p.L904R	p.H643Y	p.Q724P	p.S621C	p.A478S	p.D506G	p.S56F	p.Y55H	p.G477A
	Bio. Rep.	Bio. Rep.	Bio. Rep.	Bio. Rep.	Bio. Rep.	Bio. Rep.	Bio. Rep.	Bio. Rep.	Bio. Rep.	Bio. Rep.	Bio. Rep.	Bio. Rep.	Bio. Rep.	Bio. Rep.	Bio. Rep.
UBE2C	0	0.509418	0.527674	-0.488245	-0.276513	0.0146038	-0.815291	-0.237122	-0.952925	0.137504	-0.226679	-0.94297	-1.48184	-1.05982	-0.568537
	0	0.0389938	-0.00146363	-0.530577	0.252337	-0.00324249	-1.17177	0.317037	-0.740864	-0.0171542	-0.965953	-0.580972	-1.0223	-0.292712	-1.20256
	0	-0.435017	-0.197008	-0.556319	0.355522	-0.107262	-0.533501	-0.32213	-1.2158	0.0371095	-0.864447	-0.738813	-1.30718	-0.417635	-1.43252
	0	0.448469	0.296662	0.362537	0.35629	-0.640679	-1.59542	0.420513	-2.2901
	0	0.187498	0.183088	-0.24687	0.194181	-0.160972	-0.975699	0.0815087	-1.19268
UBE2D3	0	0.0662821	0.0215508	-0.38764	-0.0402417	-0.0187318	-0.39159	-0.385328	-0.218234	0.0607392	-0.491882	-1.76646	-1.22018	-0.974685	-0.480452
	0	0.0210888	0.0675602	-0.14752	0.137092	0.0552304	0.261105	0.255217	-0.243503	0.311173	-0.241518	-0.468286	-0.439717	-0.577916	-1.60724
	0	-0.131598	0.0857306	-0.214284	0.183864	0.288732	-0.223753	0.128613	-0.344679	0.0425253	-1.15319	-1.76871	-0.923983	-0.543009	-3.71554
	0			-0.153719
	0			-0.163816
	0			-0.0854355
	0	0.721419	-0.339285	0.390565	-0.619747	-0.466658	-0.363204	-0.217942	-0.410952
	0	0.208943	-0.0311163	-0.0905501	-0.0518159	-0.0103778	-0.154227	-0.0320372	-0.302262
UBE2R2	0	0.17584	0.222497	-0.337118	-0.00645171	-0.149282	-1.41637	-1.32106	-1.85167	-0.036082	-0.0488196	-0.77536	-1.31593	-1.2191	-0.795191
	0	-0.418228	0.183655	-0.0931079	0.373615	-0.181017	-0.576396	-1.50474	-4.14903	0.148402	0.103406	-0.0300211	-0.557094	-0.796428	-0.558795
	0	-0.318844	0.152208	-0.0866606	-0.0438749	0.175178	-0.29373	-0.552108	-2.37566	-0.391965	-0.433984	-0.399612	-0.65859	-0.714262	-0.982357
	0	-0.162903	0.186407	-0.167679	0.120431	-0.0425143	-0.688822	-1.06426	-2.51148

## Sheet: READ ME_7G
Manuscript ID: EMBOJ-2023-115688
Data Description:
Quantification of Ubiqutin Transfer to E2 enzymes in the CHO-ts20 cell line for all UBA1 disease variants
Changes are Quantified as a log2 fold-change Relative to WT activity
