# Supplementary material for: Shared and distinct mechanisms of UBA1 inactivation across different diseases
Source: EMBO J. 2024 Feb 15;43(10):1919–46. doi: 10.1038/s44318-024-00046-z (PMC11099125; doi:10.1038/s44318-024-00046-z)
Supplement: Supplementary file 10 — Source Data Fig. 7 [file 44318_2024_46_MOESM10_ESM.zip › EMBOJ-2023-115688_Figure 7/7F/115688_SourceDATA_Fig7F_E1-recharging Defects.xlsx]

## Sheet: FIG7F - E1 re-charging
	Lung Cancer in Never Smokers (E1 % Recharged (Thioester Charged/Total Protein)) (@30C)
Exp Date	WT	p.Q469P	p.D555Y	p.H643Y	p.Q724P	p.L904R
	Bio. Rep.	Bio. Rep.	Bio. Rep.	Bio. Rep.	Bio. Rep.	Bio. Rep.
7/27	99.0597	91.3904	96.281	98.8312	54.309	16.0358
8/11	97.4596	79.0264	95.1799	90.6857	74.246	17.5452
8/19 A	83.2474	71.7213	84.8333	53.844	86.6151	12.6737
8/19 B	92.994	89.2708	98.368	89.6874	50.0162	9.31297
8/29	93.6513	87.9919	95.9528	56.3977	91.04	5.87232

## Sheet: FIG7F - E2 Transfer Defects
	Lung Cancer in Never Smokers (E1 % Recharged (Thioester Charged/Total Protein)) (@30C)
Exp Date	WT	p.Q469P	p.D555Y	p.H643Y	p.Q724P	p.L904R
	Bio. Rep.	Bio. Rep.	Bio. Rep.	Bio. Rep.	Bio. Rep.	Bio. Rep.
7/27	69.8743	75.143	72.3675	22.5324	16.3288	5.18171
8/11	63.4207	62.2483	65.9861	41.3227	16.794	20.4959
8/19 A	78.0501	81.2291	72.8782	7.16535	29.7923	13.1366
8/19 B	71.461	51.4791	64.4879	19.0167	22.5348	16.2618
8/29	77.9775	66.7849	63.7236	7.32655	17.4983	19.389

## Sheet: READ ME_7F
Manuscript ID: EMBOJ-2023-115688
Data Description:
LEFT PANEL: Quantification of UBA1 re-charging post single-turnover transfer reaction to UBE2D3 from Figure7E
RIGHT PANEL: Quantification of Ubiqutin Transfer to UBE2D3 in a multi-turnover reaction from Figure7E
