# Supplementary material for: Shared and distinct mechanisms of UBA1 inactivation across different diseases
Source: EMBO J. 2024 Feb 15;43(10):1919–46. doi: 10.1038/s44318-024-00046-z (PMC11099125; doi:10.1038/s44318-024-00046-z)
Supplement: Supplementary file 11 — Source Data Fig. 8 [file 44318_2024_46_MOESM11_ESM.zip]

Archive with 7 entries (5 files):
- EMBOJ-2023-115688_Figure 8/
- __MACOSX/._EMBOJ-2023-115688_Figure 8
- EMBOJ-2023-115688_Figure 8/.DS_Store
- __MACOSX/EMBOJ-2023-115688_Figure 8/._.DS_Store
- EMBOJ-2023-115688_Figure 8/8A/
- EMBOJ-2023-115688_Figure 8/8A/EMBOJ-2023-115688_SourceDATA_Fig8A.xlsx
- __MACOSX/EMBOJ-2023-115688_Figure 8/8A/._EMBOJ-2023-115688_SourceDATA_Fig8A.xlsx
