# Supplementary material for: Shared and distinct mechanisms of UBA1 inactivation across different diseases
Source: EMBO J. 2024 Feb 15;43(10):1919–46. doi: 10.1038/s44318-024-00046-z (PMC11099125; doi:10.1038/s44318-024-00046-z)
Supplement: Supplementary file 11 — Source Data Fig. 8 [file 44318_2024_46_MOESM11_ESM.zip › EMBOJ-2023-115688_Figure 8/8A/EMBOJ-2023-115688_SourceDATA_Fig8A.xlsx]

## Sheet: FIG7 UBA1 Mut. Profiling
	UBA1 Mutational Profiling (Average Observed Defects Relative to WT)
Exp. Date	Thermolabile	Adenylation	E1 Multi-ester	E1 Thioester	E2 Transfer	UBA1c Exp	localization	E2 Charging	PolyUb
WT	1	1	1	1	1	1	1	1	1
p.Y55H	1.01	1.39452	1	0.64	0.33	1	1	0.613852	0.339736
p.S56F	0.62	1.01949	1	0.43	0.27	1	1	0.518096	0.692067
p.D506N/G	1	0.968709	1	0.65	0.435	1	1	0.602204	0.729622
p.A478S	0.97	0.736927	0.84	0.97	0.62	1	1	0.744848	0.787461
p.S621C	0.82	0.892398	0.70975	0.91	0.18	1	1	0.96	0.788157
p.G477A	0.85	0.394097	1	0.55	0.3	1	1	0.48463	0.615072
p.H643Y	0.81	1.09986	0.36	0.8	0.27	1	1	0.838127	0.841727
p.Q724P	0.78	1.07895	0.33	0.73	0.29	1	1	0.474615	0.612332
p.L904R	0.45	1	1	0.5	0.21	1	1	0.675823	0.770938
p.Q469P	0.12	0.694342	1	0.89	0.93	1	1	0.954405	0.934724
p.D555Y	0.64	1.02133	1	0.97	0.94	1	1	1.06529	0.971156
p.M539I	0.82	1.0139	1	0.97	1.18	1	1	0.89072	0.943215
p.S547G	0.61	1.0332	1	0.99	1.23	1	1	1.08397	0.956214
p.E557V	0.34	1.13387	1	0.95	1.26	1	1	1.06262	0.910621

## Sheet: README_Fig7
Manuscript ID: EMBOJ-2023-115688
Data Description:
Catagorical Mutational Impact profiling
